# Supplementary material for: Sequencing of whole plastid genomes and nuclear ribosomal DNA of Diospyros species (Ebenaceae) endemic to New Caledonia: many species, little divergence
Source: Ann Bot. 2016 Apr 20;117(7):1175–85. doi: 10.1093/aob/mcw060 (PMC4904177; doi:10.1093/aob/mcw060)
Supplement: Supplementary Data [file supp_mcw060_suppl_data.zip]

Archive with 6 entries (6 files):
- aob-15785-s05.eps
- aob-15785-s06.eps
- aob-15785-s01.txt
- aob-15785-s02.eps
- aob-15785-s03.eps
- aob-15785-s04.eps
