# Supplementary material for: Sequencing of whole plastid genomes and nuclear ribosomal DNA of Diospyros species (Ebenaceae) endemic to New Caledonia: many species, little divergence
Source: Ann Bot. 2016 Apr 20;117(7):1175–85. doi: 10.1093/aob/mcw060 (PMC4904177; doi:10.1093/aob/mcw060)
Supplement: Supplementary Data [file supp_mcw060_suppl_data.zip › aob-15785-s01.txt]

<!-- Generated by BEAUTi v1.8.1                                              -->
<!--       by Alexei J. Drummond, Andrew Rambaut and Marc A. Suchard         -->
<!--       Department of Computer Science, University of Auckland and        -->
<!--       Institute of Evolutionary Biology, University of Edinburgh        -->
<!--       David Geffen School of Medicine, University of California, Los Angeles-->
<!--       http://beast.bio.ed.ac.uk/                                        -->
<beast>

	<!-- The list of taxa to be analysed (can also include dates/ages).          -->
	<!-- ntax=37                                                                 -->
	<taxa id="taxa">
		<taxon id="D._ferrea_339"/>
		<taxon id="D._vieillardii_025"/>
		<taxon id="D._vieillardii_100"/>
		<taxon id="D._vieillardii_215"/>
		<taxon id="D._flavocarpa_130"/>
		<taxon id="D._flavocarpa_156"/>
		<taxon id="D._umbrosa_176"/>
		<taxon id="D._umbrosa_247"/>
		<taxon id="D._cherrieri_293"/>
		<taxon id="D._veillonii_227"/>
		<taxon id="D._glans_093"/>
		<taxon id="D._revolutissima_120"/>
		<taxon id="D._revolutissima_221"/>
		<taxon id="D._labillardieri_122"/>
		<taxon id="D._trisulca_185"/>
		<taxon id="D._parviflora_041"/>
		<taxon id="D._parviflora_090"/>
		<taxon id="D._parviflora_187"/>
		<taxon id="D._parviflora_250"/>
		<taxon id="D._parviflora_290"/>
		<taxon id="D._perplexa_004"/>
		<taxon id="D._parviflora_147"/>
		<taxon id="D._yahouensis_238"/>
		<taxon id="D._pancheri_028"/>
		<taxon id="D._pancheri_031"/>
		<taxon id="D._pustulata_261"/>
		<taxon id="D._erudita_280"/>
		<taxon id="D._impolita_102"/>
		<taxon id="D._pustulata_111"/>
		<taxon id="D._pustulata_140"/>
		<taxon id="D._minimifolia_135"/>
		<taxon id="D._minimifolia_263"/>
		<taxon id="D._minimifolia_233"/>
		<taxon id="D._tridentata_207"/>
		<taxon id="D._sp._PicNga_318"/>
		<taxon id="D._calciphila_313"/>
		<taxon id="D._inexplorata_308"/>
	</taxa>

	<!-- The sequence alignment (each sequence refers to a taxon above).         -->
	<!-- ntax=37 nchar=873                                                       -->
	<alignment id="alignment1" dataType="nucleotide">
		<sequence>
			<taxon idref="D._ferrea_339"/>
			AGACTCGGTAT--TAGGGGTGTCCTTAGGATTAGGGTCGGTCATTAGGCTACCATAACTACTCGAACTAGGATTTTTCTCTGTGGCCTAAGCTGTAGGGGAATCTTCACTGCTGCCATTGGGCGCTCCGTCTGACGAACACGTTGCCGGGCGAATCCAGCACCGTGTACGTCGAGGTAATGCGTCGACAGGAACCCCCTACTGGTCCTACGCGGACTCGCAACCTCAGCAGTGCTGTCTCCAGAATTTATAGAGTGTATTTATAGACGTCGACCTCCATCGTCTTAGCTATAAAGAAGACGCAACTACGGACTGGGTACCTACTTGATGCACGCAAATGACTGCCCGAAGTTCACTAATCTGTCTAGGGATTCAGCCATAGCAGAATAGCGTCCGGGTGACCGCCGGACTTCTGACCTAAGAGGCGACCTTGGTACGCCCGATCGCCAATGGGGGCTGTTTGCGGGCCATTACGTCCGGGCACACAGAGCGCAGTCCGGCGCAAATATTACATAGGAGGCACGGGTCCGGAAGAGAGTATGTTTATTAGTCGCGATGCGAGTCTACGGTGTCTCGTTTCCTACCGAGAGCGAACAGGTCTGTGCCCTCTCATCTTGACCGGCCTGGATGTTGAG-AATGCTTGCTGTCTCAGCAACACCGCAGCCGTCTTCACTCTCCTTTAGCTTC-CTAGGGT-GTA---CGCCCTACGCTAAACAGTAGTGTAGCTGTTCGGGTGCGCACGTAGATGCGGCGAAAGAGGAGAGCAACCGGCTTGGACTCGTTGGCCCGAGTTCCGTCCTAGTGGCCTGCAACCCCTTCGACTTCACGAGCCCCAGTGAGGCTCCCCGTCTACCCCTATATGACGGCGGCA
		</sequence>
		<sequence>
			<taxon idref="D._vieillardii_025"/>
			GACAGATGTATAAAGAAGGTGGC-TAAGGATCATGGTCGTTCAGTAAATTCCCATGGCCAATTAAGCCAGGATTATTTTTTATAGCCCGGGCTGTAGGGAAATTTTCACTATTGCCATCGAGCGTTCCGTCTCGCGGACACGCGGCCGGGTGGAGTCAGTACCGCGTACGTTTAGATAATGCGCCGGTGAGAACCTCCCGCCAAGCCCACGCGGGTTTACAATATTAGCAGTGTTGTTTCCACAATTCGTACAGTATATTTATAGACGTCGACCTCCACTGTCTTAACTGT-AAATAAACGCGACCGCGGACTGAAGAGCTTTTTCATATGCGTTTGTGACTGTCCGACATTCAYTAAACTGTTTGGGAACTTAATCGTACTGGAGCGGCTCCTAGAGGGCTGCCAAATTTCTGAACCAAGCGGTAACCTCGGTACGTTCGATCGCTAACAGGAGCTGTCCGCCGGCCGCTACGTCCTAGCACGCGGAGCGCAGCCTGATACAAATATTACATAGGGGGTCTGACCCCGGGGGAAATCACGCTTATTAACCGAGATGCGAGCTCATAGTGCCTCGCTCAATACCG-GGGCGCAC-AACTTGTGCCCTCTCATTTTGACCGGTCCGGATAGGAAGCAACTTCTATTATCCCGGCGGCGCCGCAGCCGTTTTCAATCTCTTTTAGCT-CGCTAAAGC-GTAGTCCGCTCTTCGTTAGGCCTACACTACTCTGTGAGGGTACGCGTGGCAATACGGCTTTCGAGAAGAGCACCTGGTTCGGATGCGTCGACCCGAACTTCCCCCCA-AGACCCGCAACCTGTTCGGCTTCGCGGTCCCAGGTGAGGCTCCTTGTTTGCCTCTTTATGGTGACTGCG
		</sequence>
		<sequence>
			<taxon idref="D._vieillardii_100"/>
			GACAGATGTATAAAGGAGGTGGC-TAAGGATTATGGTCGTTCAGTAAATTCCCATGGCCAATTAAGCCAGGATTATTTTTTATAGCTCGGGCTGTAGGGAAATTTTCACTATTGCCATCGGGCGTTCCGTATCGCGGACACGCGGCCGGGTGGAGTCAGTACCGCGTACGTTTAGATAATGCGCCGGTGAGAACCTCCCGCCAAGCCCACGCGGGCTTACAATATTAGCAGTGTTGTTTCCACAATTCGTACAGTATATTTATAGACGTCGACCTCCACTGTCTTAACTGT-AAATAAACGCGACCGCGGACGGGAGAGCTTTTTCATATGCGTTTGTGATTGTCCGACATTCCCTAAACTGTTTGGGAACTTAATCGTACTGGAGCGTCTCCTAGAGGGCTGCCAAATTTCTGAACCAAGCGGTAACCTCGGTACGTTCGATCGCTAACAGGAGCTGTCCGCCGGCCGCTACGTCCTAGCCCGCGGAGCGCAGCCTGATACAAATATTACATAGGGGGTCTGACCCCGGGGGAAATCACGCTTATTAACCAAGATGCGAGCTCATAGTGCCTCGCTCAATACCG-GGGCGCAC-AACTTGTGCCCTCTCATTTTGACCGGTCCGGATAGGAAGCAACTTCTATTAACCCGGCGGCGCCGCAGCCGTTTTCAATCTCTTTTAGCTTCGCTAAAGC-GTAGTCCGCTCTTCGTTAGGCCTACACTACTCTGTGAGGGTACGCGTGGCAATACGGCTTTCGAGAAGAGCAACTGGTTCGGATGCGTCGACCCGAACTTCCCCCCA-AGACCCGCAACCTGTTCGGCTTCGCGGTCCCAGGTGAGGCTCCTTGTTTGCCTCTTTATGGCGACTGCG
		</sequence>
		<sequence>
			<taxon idref="D._vieillardii_215"/>
			GACAGATGTATAAAGGAGGTGTCCTAAGGATTATGGTCGTTCAGTAAATTCCCATGGCCAATTAAGCCAGGAATTTTTTTTATAGCCCGGGCTGTAGGGAAATTTTCACTATTGCCATCGGGCGTTCCGTCTCGCGGACACGCGGCCGGGTGGAGTCAGTACCGCGTACGTTGAGATAATGCGCCTGCGAGAACCTCCTGCCAAGCCCACGCGGGCTTACAATATTAGCAGTACTGTTTCCAGAATTCGTACAGTATATTTATAGACGTCGATCTCCACTGTCTTAGCTGT-AAATAAACGCGACCGCGGACTGGAGAGCTTTTCCATATGCGCTTGTGACTGCCCGACATTTATTTAACTGTTTGGGAACTTAATCGTAGCGGAGCGGTTCCTAGGGGGCTGCCAAATTTCTGAACCAAGCGGTGACCTCGGTACGTTCGATCGCTAACAGGAGCTGTCCGCCGGCCGCTACGTCCTAGCACACGGAGCGCAGCCTGGTACAAATATTACATAGGGGGTATGACCCTTGGGAAACTCACGCTTATTAACCGAGATGCGAGCTCATAGTGCCCCGCTCAATAGCGAGGGCGCAC-GACTTGTGCCCTCTCATTTTGACCGGTTCGGATAGGAAGCAACTTCTGTTATCCCGACGGCGCCGCAGCCGTTTTCAATCTCTTTTAGCT-CGCTAAAGC-GTAGTCCGCTCTTCGTTAGGCCTACACTACTCTGTGAAGGTACGCGCGGCAATACGGCGAAAGAGAAGAGTAACTGGTTCGGATGCGTCGACTCGAACTTCCCCCCAGAGACCCGCAACCTGTTCGGCTTCGCGGTCCCAGGTGAGGCGCCTTGTTTGTTTCTTTATGGCGACTGCG
		</sequence>
		<sequence>
			<taxon idref="D._flavocarpa_130"/>
			GGCAGATGTAC--AGGGGGTGTCCTTCGGATTGTGGTAGGTCATCAGACTACCATGACCAATCAAGACAGAATGATTCTTTATAACCCGAGCGGTATGGGAATTTTCACGA-TACCATCGGGTGTTCTGTCTCGCGGATACGCGGCCGGGTGGAGTCAGCACCCTGTATATTGGAATAATGCACCGGCGGAAGCCTCCTGCCAATCCCACGCGGGCATACAACATCAGCAGTGCTGTCTCCAGCCTTCGTACAGTGTATTTATAGACGGCAACCTCCATCGTCCTAGCTGT-AAATAAACGGGACCGCGGCCTGGATAGAGATTTGCTATGCGCTTGTGACTGCCAGAAAGTYAYYTATCTGTCTGGGGACGCAGCCGTAGCGAAGCGGCTTCCAGGGAGCCGCCAACTTTTTGAACCAGCAAGCGACCTCGGTACACTCGATCGCTAACGAGAGCAGTCCGCCGACCACTACGGCCTAGCACACGAAGCGCAGCCTTGCACAAATATGACCAAGGGGGTACGAGCCCGGGGGAGATTACATTTATTAATCGAGATACAAACCCATAGTGCCTCGCTCAATACCGAAAGCGCACAGACCAGTGTCATCCCATTTTGACTGGTCTGTATGTGGAGTAGCTTCTGCTATCCCGGCGGCGCCGCAGCTGTTTTCACTCGCCTTTAGCTTCGCTAAGGCCGGATTCCGCTCGTCTTTAGGT??????????CTTTGAGGATGCGCGCCTCACTGCAGCGAAAGAAGAGAGCAACTTGTCCGGATGCTCCGACCCGAGCTTCCCCTCAGAGGCCCGCAACCTCTTCTGCGTCGCGGTCCCAGGTGAGGATCCTCGTCTGCCTCTTTATGGCGGCGGCG
		</sequence>
		<sequence>
			<taxon idref="D._flavocarpa_156"/>
			GGCAGATGTAC-AAGGGGGTGTCCTAAGGATTATGGTAGGTCATCAGACTACCGTGA-CAATCAAGACAGAATTATTCTTTAGAACCCGAGCTGTATGAGAATTTGCACTA-TACCATCGGGTGTTCCGTCTCGCGGATACGCGGCCGGGTGGAGTCAGCACCCTGTATATTGAAATAATGCACCGGCGGAAGCCTCCTGCCAATCCCACGCGGGCATACAGCATCAGCAGTGCTGTCTCCAGCCTTCGTACAGTGTATGTATAGACGTCAACCTCCATCGTCCTAGCTGT-CAAAAAACGGGTCCGCGGCCTGGATAGAGATTTGATATGCGCTTGTGACTGCCAGAAAGAYAYYTATCTGTCTGGGGACTCAGCCGTAGCGAAGCGGCTTCCAAGGAGCCGCCAACTTTTTGAACCAGCAGACGACTTCGGTACACTCGATCGCTAACGAGAGCAGTCCGCCCACCACTACGGCCTAGCACACGAAGCGCAGCCTTGCACATATATGACCAAGGGGGTACGAGCCCGGGGGAGATTACATTTATTAATCGAGATACAAACCCATAGTGCCTCGCTCAAGACCGAAAGCACACAGACCTGTGTTCTCCCATTTTGACTGGTCTGTRTGTGGAGTCGCTTCTGCTATCCCGGCGGCGCCGCAGCTGTTTGCACTCGCCTTTAGCTTCGCTAAGGCCGTATTCGGCTCGTCTTTAGGT??????????CTGTGAGGATGCGCGCCTCAATGCAGCGAAAGAAGAGAGCAACTTGTCCGGATGCTCCGACCCGAGCTTCCCCTCAGAGGCCCGCAACCTCTTCGGCGTCGCGGTCCCAGGTGAGAATCCTCGTCTGCCTCTTTATGGCGGCGGCG
		</sequence>
		<sequence>
			<taxon idref="D._umbrosa_176"/>
			GGCAGATGTAC--AGGGGGTGTCCTAAGGATTATGGGAGGTCATCAGACTACCATGACCAATCAAGACAGAATTATGCTTTATAACCCGAGCTGTATGGGAATTTTCAATA-TACCATCGGGTGTGCCGGCTCGCAGATACGCGGTCGGGTGGCGTCAGCCCCCTGTACATTGAAATAATGCACCGGCGGAAGCCTCCTGCCAATCCCACGCGGGCATACAACATCAGCAGTGCTGTCTCGTGCCTTCGTACAGTGTATGTCTAGACGTCAACCTCCATCGTCCTAGCTGT-CAATAAACGGGACCGCGGCCTGGATAGAGATTTGACATGCGCTTGTGCCTGCCAGAAAGTCACTAATCTGTCTGGGGACTCAGCCGTCGCGACGCGGCTTCCAGGGAGCCGCCAACTTTTGGAACCAGCAGGCGACCTCGGTACACTCGATCGCTCACGAGAGCAGTCCGCCGACCACTACTGCCTAGCACAAGACGCGAAGCCTTGCACAAATATGACCAAGAGGGTACGAGCCCGGGGGAGATTACATTTATAAATCGAGATACAAACCCATAGTGCCTCGCTCAATACCGAAAGCGCACAGACCTGTGTCCTCCCCTTTTGACTGGTCTGTATGTGGAG-AGCTTCTGCTATCCCGGCGGCGCCGCCGCTGTTGGCACTCGCCTTTAGCTTCGCTAAGGCCGTATTCGGCTCGTCTTTAGGT??????????CTGTGAGGATGCGCGCCTCACTGCAGCGAAAGAAGAGAGCAACTTGTCCGGATGCTCCGACCCGAGCTTCCCCTCTGAGGCCCGCAACCTCTTCGGCGTCGCGGTCCCAGGTGAGGATCCTCGGCTGCCTCTTTATGGCGGCGGCG
		</sequence>
		<sequence>
			<taxon idref="D._umbrosa_247"/>
			GGCAGATGGAC--AGGGGGTGTCCTAATAATTATGGTAGGTCATCAGACTACCAAGACCAATCAAGACAGAATGATGCTTTATAACCCGAGCTGTATGGGAATTTTCACTA-TACCATCGGGCATTCCGTCGCGCGGATACGCGACCGGGTGGAGTCAGCACCCTGTACATTGAAAGACCATACCGGCGGACGCCTCCTGCCAATCCCACGCCGGCATACAACATCAGCAGTGCTGTCTCCTGCATTCGTACAGTGTATGTATAGCCGTCAACCTCCATCGTCCGAGCGGT-CAAAAAACGGGACCGCGGCCTGGATAGAGATTTGCTATGCGCTTGTGACTGCCAGAAAGTCACTAATCTGGCGGGGGACTCAGCCGTAGCGAAGCGGCTTCCAGGGAGCCGCCAAATGTTTGAACCAGGAGGCGACCGCGGTACACTCGGTCGCTCACGAAAGCAATCCGCCGACCACCATGGCCTAGCACACGAAGCGCAGCCTTGCACAAATATGACCAAAGGGGTACGAGCCCGAGGGCGATTACATTTATTAATCGAGATACAAACCCATAGTGCCTCGCTCAATACCGAAGGCGCACAGACCTGTGTCCGCCCAGTTTGATTGGTCTGTATGTGGAGTAGCTTCTGCTATCCCGGCGGCGCCGCAGCTGTTTTCACTCGCCTTTAGCGTCGCTAAGTCCGTATTCCGTTCGTCTTTAGGT??????????CGGTGAGGATGCGCGCCTCAATGCAGCGAAAGAAGCGAGCAACTTGTCCGGATGCTCCGACCCGAGCTTCCCCTCAGAGGCCCGCAACCTCTTCGGCGTCGCGGTCCTAGGGGAGGATCCTCGTCTGCCTCTTTATGGCGGCGGCG
		</sequence>
		<sequence>
			<taxon idref="D._cherrieri_293"/>
			GGCATCTGTAC--AGGGGGTGTCCTAAGGATTATGGTAGGTCCTCAGACTACCATGACCAATCAAGACAGAATGATTCTTTATAACCCGAGCTGTATGGGAATTTTCACTA-TACCATCGGGTGTTCCGTCTCGCGGATACG-GGCCGGGTGGAGTCAGCATTCTGTCCATTGAAATAATGCACCGGCGGAAGCCTCCTGCCAATCCCACGCGGGCATACAACATCAGCAGTGCTGTCTCCAGACTTCGTACAGTGTATGTATAGACGTCAACCTCCATCGTCCTCGCTGT-AAATAAACGGGACCGCGGCCTAGATAGAGATTTGCTATGCGCTTGTGACTGCCAGAAAGTCACTACTCTGTCTGGGGACTCAGCCGTAGCGAAGCGGCTTCCAGGGAGCCGCCAACTTTTTGAACCAGCAGGCGACCTCGGTACACTCGATCGTTAACGAGAGCAGTCCGCCGACCACTACGGCCTAGCACACGAAGCGCAGCCTTGCACAAATATGACCAAGGGGGTACGAGCCCGGGGGAGATTACATTTATTAATTGAGATACAAACCCATAGTGCCTCGCTCAATACCGAAAACGCACAGACCTGGGTCCTCCCATTTTGACTGGTCTGTATGTGGAGTAGCTTCGGCTATCCCGGCGGAGCCGCAGCTGTTTTCACTCGCCTTTAGCTTCGCTAAGGTCGTATTCCGCTCTTCTTTAGGTAGTAGTGTAGCTGGGAGTATGCGTGCCTCAATGCAGCGAAAGAAGAGAGCAACTTGTCCGGATGCTCCGACCCGAGCTTCCCCTCAGAGGCCCGCAACCTCTTCGGCGTCGCGGTCCCAGGTGAGGATCCTCGTCTGCCTCTTTATGGCGGCGGCG
		</sequence>
		<sequence>
			<taxon idref="D._veillonii_227"/>
			GGCAGATGTAC--AGGGGATGTCCTAAGGATTATGGGAGGTCATCAGACTACCATGACCAATCAAGACAGAATTATTCTTTATAACCCGAGCTGTATGGGAATTTTCACTA-TACCATCGGGTGTGCCGTCTCGCGGATACGCGGCCGGGTGGAGTCAGCACCCTGTCCATTGAAATAATGCACCGGCGGAAGCCTCCTGCCAATCCCACGCGGGCATACAACATCAGCAGTGCTGTCTCCAGACTTCGTACAGTGTATGTATAGACGTCAACCTCCATCGTCCTAGCTGT-CAATAAACGGGACCGCGGCCTGGATAGAGATTTGATATGTGCTTGTGCCTGCCAGAAAGTCACTAATCTGTCTGGGGACTCAGCCGCAGCGAAGCGGCTTCCAGGGAGCCGCCAACTTTTTGAACCAGCAGGCGACCTCGGTACACTCGAACCCTAACGAGAGCAGTCCGCCGACCACTACGGCCTAGCACACGAAGCGCAGCCTTGCACAAATATGACCAAGGGGGTACGAGCCCGGGGGAGATTACATGGATTAATCGAGATACAAACCCATAGTGCCTCGCTCAATACCGAAAGCGCACAGACCTGTGTCCTCCCATTTTGACTGGTCTGTGTGTGGAGTAGCTTCTGCTATCCCGGCGGCGCCGCAGCTGTTTTCACTCGCCTTTAGCTTTGCTAAGGCCGTATTCCGCTCTTCTTTAGGTAGTAGTGTAGCTGTGAGGATGCGCGCCTCAATGCAGCGAAAGAAGAGAGCAATTTGTCCGGATGCTCCGACCCGAGCTTCCCCTCAGAGGCCCGCAACTTCTTCGGCGTCGCGGTCCCAGGTGAGGATCCTCGTCTGCCTCTTTATGGCGGCGGCG
		</sequence>
		<sequence>
			<taxon idref="D._glans_093"/>
			GGCAGATGTACAAAGGGGGTGTCCTAAGGATTATGGTAGGTCATCAGACTACCATGACCAATCAATACAGAATGATTCTTTATAACCCGAGCTGTATGGGAATTTTCACTA-TACCATCGGGTGTTCCGTCTCGCGGATACGCGGCCAGGTGGAGTCAGCACCCTGTCCATTGAAATAATGCACCGGCGGAAGCCTTCTGCCAATCCCACGCGGGCATACAACATCCGCAGTGCTGTCTCCAGACTTCGTACAGTGTATTTATAGACGTCAACCTCCATCGTCCTAGCTGT-AAATAAACGGGACCGCGGCCTGGATAGAGATTTGATATGCGCTTGTGACTGCCAGAAAGTYAYTWATCTGTCTGGGGACTCAGCCGTAGCGAAGCGGCTTCCAGGGAGCCGCCAACTTTTTGAACCAGCAGGCGACCTCGGTACACTCGATCGCTAACGAGAGCAGTCCGCCGACCACTACGGCCTAGCACACGAAGCGCAGCCTTGCACAAATATGACCAAGGGGGTACGAGCCCGGGGGAGATTTCATTTATTAATCGAGATACAAACCCATAGTGCCTCGCTCAATACCAAAAGCGCACAGACCTGTGTCCTCCCATTTTGACTGGTCTGTGTGTGGAGTAGCTTCTGCTATCCCGGCGGCGCCGCAGCTGTTTTTACTCGCCTTTAGCTTCGCTGAGGCCGTATTCCGCTCTTCTTTAGGTAGTAGTGTAGCTGTGAGGAAGCGCGCCTCAATGCAGCGAAAGAAGAGAGCAACTTGTCCGGATGCTCCGACCCGAGCTTCCCCTCAGAGGCCCGCCACCTCTTCGGCGTCGCGGTCCCAGGTGAGGATCCTCGTCTGCCTCTTTATGGCGGCGGCG
		</sequence>
		<sequence>
			<taxon idref="D._revolutissima_120"/>
			GGCAGATATAC--AGGGAGCGTCCTAAGGATTATGGTAGGTCATCAGACTAATATGACCAATCACGACAAAATTATTCTTTATAACCCGAGCTGTATGGGAAATTTAACGA-TACCATCGGGTGTTCCGTCTCGCGGATACGCGGCTGGGTGGAGTCAACACCCTGTACATTGAAATAATGCACCGGCGGAAGACTCCTGCCAATCCCACGCGGGCATACAACATCAGCAGTGCTGTCTCCAGACTTCGTACAGTGTAGTTAGAGACGTCAACCTCCATCGTCCTAGCTGT-AAAAAAACGGGACCGCGGCCTGGATAGAGATTTGATATGCGCTTGTGACTGCCAGAAAGTCACTAATCTGTCTGGGGGCTCAGCCGTAGCGAAGCGGCTTCCAGGGAGCCGCCAACTTTTTGAACCAGCAGGCGACCTCTGTACACTCGATTGCTAACGAGAGTAGTCCACCGAGCACTACGGCCTAGCACACGAAGCGCAGCCTTGCACAAATATGAACAAGGGGGTACGAGCCCGGGGGAGATTACATTTATTAATCGAGATACAAACCCATAGTGCCTCGCTCAATCCCGAAAGCGCACAGACCTGTGTCCTACCATTTTTACTGGTCTGTGTGTGGAGTAGCTTCTGCTATCCCGGCGGCGCCGCAGCTGTTTTCACTCGCCAT???CTACACTAAGGCCGTATTCCACTCTTTTTTAGGTAGTAGTGTAGCTGTGAGGATGCGCGCCTCACTGCAGCGAAAGAAGAGAGCAACTTGTCCGGATGCTCCGACCCGAGCTTCCCCTCAGAGGCCCGCAATCTCTTCGGCGTCGCGGTCCCAGGTGAGGATCCTCGTCTGCCTCTTTATKGCGGCGGTG
		</sequence>
		<sequence>
			<taxon idref="D._revolutissima_221"/>
			GGCAGATGTAC--AGGGGGTGTCCTAAGGATTATGGTAGGTCATCAGACTACCATGACCAATCAAGACAGAATTATTCTTTATAACCCGAGCTGTATTGGAATTTTCACTA-TACCAGCGGGTGTTCCGTCTCGCGGATACGCGGCCGCGTAGAGTCAGCACCCTGTCCATTGAAATAATGCACCGGCGGAAGCCTCCTGCCAATCCCACGCGTGCATACAACATCAGCAGTGCTGTCTCCAGACTTCGGACAGTGTATTTATAGACGTTAACCTCCATCGTCCTAGCTGT-AAATAAACGGGACCGCGGCCTGGATAGAGATTTGATATGCGCTTGGGACTGCCAGAAAGTCACTAATCTGTCTGAGGACTCAGCCGTAGCGAAGCGGCTTCCAGGGAGCCGACAACTTTTTGAACCAGCAGGCGACCTCGGTACACTCGATCGCTAACGAGAGCAGGCCGCCGACCACTACGGCCTAGAACACGAAGCGCGGCCTTGCACAATTATGACCAAGGGGGTACGAGCCCGGGGGAGATTACATTTATTAATCGAGATACAAACCCATAGTGCCTCGCTCAATCCCGAAAGCGCACAGACCTGTGTCCTCCCATTTTGACTGGTCTGTAGGTGGAGTAGCTTCTGCTATCCCGGCGGCGCCGCAGCTGTTTTCACGTGCCTTTAGCTTCGTTAAGGCCGTATTCCGCTCGTCTTTAGGTAGTAGTGTAGCTGTGAGGATGCGCGCCTCAATGCAGCGAAAGAAGAGAGCAACTTGTCCGGATGCTCCGACCCGAGCTTCCCCTCAGAGGCCCGCAACCTCTTCGGCGTCGCGGTCCCAGGTGAGGATCCTCGTCTRCCTCTTTATGGCGGCGGCG
		</sequence>
		<sequence>
			<taxon idref="D._labillardieri_122"/>
			GGCCKATATAC--AGGGGGTGTCCTAAGGATTATGGTAGGTCATCAGACGACCATGACCAATCACGACAAAATTATTCTTTATAACCCGAGCTGTATGGGAAATTTAACTA-TACCATCGGGTGTTCCGTCTCGCGGATGAGCGGCCGGGTGGAGTCAGCACCCTGTACATTGAAATAATGCACCGGCGGAAGCCTCCTGCCAATCACACACGGGCATATAACACCAGCAGTGCTGTCTCCAGCCTTCGTACAGTGTATTTATAAACGTCAACCTCCATCGTCCTAGCTGT-AAAAAAACGGGACCGCGGCCTGGATAGAGATTTGATATGCACTTGTGACTGCCAGAAAGTCACTAATCTGTCTGGAGACTCAGCCGTAGCGAAGCGGCTTCCAGGGAGCCGCTAACTTTTTGAACCAGCAGGCGAGCTCTGTACACTCGATCGCTAACGAGAGTAGTCCGCCGACCACTACGGCCTAGCACACGAAGCGCAGCCTTGCATAAATATGAACAAGGGGGTACGAGCCCGGGGGAGATTACATTTATTAATCGAGATACAAACCCATAGTGCCTCGCTCAATCCCGAAAGCGCACAGACCTGTGTCCTCCTATTTTTGCTGGTCTGTATGTGGAGTAGCTTCTGCTATCCCGGTGGCGCCGCAGCTGTTTTCACTCGCC-----CTTCGCTAAGGCCGTATTCCGCTCGTCTTTCGGTAGTAGTGTAGCTGTGAGGATGCGCGCCTCAATGCAGCGAAAGAAGAGAGCGACTTGTCCGGATGCTCCGACCCGAGCTTCCCCTCAGAGGCCCGCAACCTCTTCGGCGTCGCGGTCCCAGGTGAGGATCCTCGTCTGCCTTTTTATTGCGGCGGCG
		</sequence>
		<sequence>
			<taxon idref="D._trisulca_185"/>
			GGCAGATGTACAAAGGGGGTGTCCTAAGGACTATGGTAGGTCATCCGACTACCAAGACCAATCAAGACAGAATTATTCTTTATAACCCGAGCTGTATGGGAATTTTCACTA-TACCATCGGGTGTTCCGTCTCGCGGATACGCGGCCGGGTGGAGTCAGCACCCTGTCCATTGAAATAATGCACGTGCGGAAGCCTCTTGTCAATCCCACGCGGGCATACAACATCAGCAGGGCTGTCTCCAGACTTCGTACAGTGTATTTATAGACGTCAACCTCCATCGTCCTAGCTGT-CAATAAACGGGACCGCGACCTGGATAGAGATTTGATATGCGCTTGTGACTACCAGAAAGTYAYCWATCTATCTGGGGACTCCGCCGTAGCGAAGCGGCTTTCAGGGAGCCACCAACTTTTTGAACCAGCAGGCGACCTCGGTACACTCGATCGCTAACGAGAGCAGTCCGCCGACCACTACGGTCTAGCACACGAAGCGCAGCCTTGCACCAATATGACCAAGGGGGTACGAGCCCGGGGGAGATTACATTTATTAATCGAGATACAAACCCATAGTGCCTCGCTCAATACTGAAAGTGCACTGACCTGTGTCCTCCCATTTTGACTGCTCTGTATGTGGAGTAGCTTCTGCTATCCCGGCGGCGCCGCAGCTGTTTTCACTCGCCTTTAGCTTCGCTAAGGCCGTATGCCGCTCTTCTTTAGGTAGTAGTGTAGCTGTGAGGATGCGCGCCTCAATGCAACGAAAGAAGAGAGCAACTTGTCCGGATGCTCCGACCCGAGCTTCCCCTCAGAGGTCCGCAACCTCTTCGGCGTCGCGGTCCCAGGTGTGGATCCTCGTCAGCCTCTT--TGGCGGCGGCG
		</sequence>
		<sequence>
			<taxon idref="D._parviflora_041"/>
			GGCCGATGTAC--AGGGGGTGTCCTAAGGATTATGGTAGGTCATCAGACTACCATGACCAATCAAGACAGAATTATTCTTGATAACCCGAGCTATATGGGAATTTTCACTA-TAACATCGGTTGTTCCGTCTCGCGGATACGCGGCCGGGTGGAGTCAGCACCCTGTCCATTGAAATGATGCACCGGCGGAAGCCTCCTGCCAATCCCTCGCGGGCATACAACATCAGCAGTGCTGTCTCCACACTTCGTACAGTGTATTTATAGACGTCAACCTCCATCGTCCTAGCTGT-AAATAAACAGGACCGCAGCCTGGATAGAGATTTGATATGCGCTTGTGCCTGCCAGAAAGTCACTAATCTGTCTGGGGACTCAGCCGTAGCGAAGCGGCTTCCAGGGAGCCGCCAACTTTTTGAACCAGCAGGCGACCTCGGTACACTCGATCGCTAACGAGAGCAGTCCACCGACCACTACGGCCTAGCACACGAAGCGCAGCCTTGCACAAATATGACCAAGGGGGTACGAGCCCGGGGGAGATTACATTTATTAATCGAGATAGAAACCCATAGTGCCTCTCTCAATACCGAAAGCGCACAGACCTGTATCCTCCCATTTTGACTGGTCTGTAAGTGGAATAGCTTCTGCTATCCCGGCGGCGCCGCAGCTGTTTTCACTCGCCTTTAGTTTCGCTAAGGCCGTATTCCGCTCTTCTTTAGGTAGTAGTGTAGCTGTGAGGATGCGCGCCTCAATGCAGCGAAAGAAGAGAGCAACTTGTCCGGATGCTCCGACCCGTGCTTCCCCTCAGAGGCCCGCAACCTCTGAGGCGTCGCGGTCCCAGGTGAGGATCCTCGTCTGCCTCTT--TGGCGGCGGCG
		</sequence>
		<sequence>
			<taxon idref="D._parviflora_090"/>
			GGCCGATGTAC--AGGGGGTGTCCTACGGATTATGGTAGGTTATCAGACTACCATGACCAATCAAGACAGAATTATTCTTTATAATCCGAGCTGTATGGGAATTTTCACTA-TACCATCGGGTGTTCCGTCTCGCGGATACCCGGCCGGGTGGAGTCAGCACCCTGTCCATTGAAATAATGCACCGGCGGAAGCCTCCTGCCAATCCCACGCGGGCATACAACATCAGCAGTGCTATCTCCAGACTTCGTACAGTGTATTTATAGACGTCAACCTCCGTCGTCCTAGCTGT--AAAAAAGGGGACCGCGGCCTGGATAGAGATTTGATATGCGCTTGTTACTGCCAGAAAGWYAYYWATCTGTCTGGGGACTCAGCCGTAGCGAAGCGGCTTCCAGGGAGCCGCCAACTTTTTGAACCAGCAGGCGACCTCGGTACACTCGATCGCTAACGAG-GCAGTCCGCCGACCACTACGGCCTAGCACACGAAGCGCAGCCTTGCACAAATATGACCAGGGGGGTACGAGCCCGGGGGAGATTACATTTATTAATCGAGGTACAAACCCATAGTGCCTCGCTCAATACCGAAAGCGCACAGACCTGTGTCCTCCCATTTTGACTGGTCTGTATGTGGGGTAGCTTCTGCTATCCCGGCGGCGCCGCAGCTGTTTTCACTCGCCTTTAGCT-CGCTAAGGCCATATTCCGCTGTTCTTTAGATAGTAGTGTAGCTGTGAGGATGCGCGCCTCAATGCAGCGAAAGAAGAGAGGAACTTGTCCTGATGCTCCGACCCGAGCTTCCCCTCAGAGGCCCGCAACCTCTTCGGCGTCGCGGTCCCAGGTGAGGATCCTCGTCTGCCTCTT--TGGCGGCGGCG
		</sequence>
		<sequence>
			<taxon idref="D._parviflora_187"/>
			GGCAGATGTAC--AGGGGGTGTCCTAAGGACTATGGTAGGTCATCCGACTACCATGACCAATCAAGACAGAATTATTCTTTATAACCCGAGCTGTATGGGAATTTTCACTA-TACCATCGGGTGTTCCGTCTCGCGGATACGCGGCCGGGTGGAGTCAGCACCCTGTCCATTGAAATAATGCACCGGCGGAAGCCTCTTGTCAATCCCACGCGGGCATACAACATCAGCAGGGCTGTCTCCAGACTTCGTACAGTGTATTTATAGACGTCAACCTCCATCGTCCTAGCTGT-CAATAAACGGGACCGCGACCTGGATAGAGATTTGATATGCGCTTGTGACTACCAGAAAGWYAYYWATCTATCTGGGGACTCCGCCGTAGCGAAGCGGCTTTCAGGGAGCCACCAACTTTTTGAACCAGCAGGCGACCTCGGTACACTCGATCGCTAACGAGAGCAGTCCGCCGACCACTACGGTCTAGCACACGAAGCGCAGCCTTGCACAAATATGACCAAGGGGGTACGAGCCCGGGGGAGATTACATTTATTAATCGAGATACAAACCCATAGTGCCTCGCTCAATACTGAAAGTGCACAGACCTGTGTCCTCCCATTTTGACTGCTCTGTATGTGGAGTAGCTTCTGCTATCCCGGCGGCGCCGCAGCTGTTTTCACTCGCCTTTAGCTTCGCTAAGGCCGTATGCCGCTCTTCTTTAGGTAGTAGTGTAGCTGTGAGGATGCGCGCCTCAATGCAACGAAAGAAGAGAGCAACTTGTCCGGATGCTCCGACCCGAGCTTCCCCTCAGAGGYCCGCAACCTCTTCGGCGTCGCGGTCCCAGGTGAGGATCCTCGTCAGCCTCTT--TGGCGGCGGCG
		</sequence>
		<sequence>
			<taxon idref="D._parviflora_250"/>
			GGCAGATGTTCTAAGGGGGTATTCTAAGGATTATGGTAGGTCATCAGACTACCATGACCAATCAAGACGGAATTAGTCTTTATAACCCGAGCTGTATGGGAATTTTAACTA-TACCATCGGGTGTTCCCTCTCGCGGATACGCGGCCGGGTGGAGTCAGCACCCTGTCCATTGAAATAATGCACCGGCGGAAGCCTCCTGCCAATCCCACGCGGGCATACAACATCAGCAGTGCTGTCGTCAGCCTTCGTACAGTGTCTTTATAGACGTCAACCTCCATCGCCCTAGCTGT-AAAAAAACGGGACCGCGGCCTGGATAGAGATTTGATATGCGCTTGTGCCGGCCAGCAAGTCACTAATCTGTCTGGGGACTCCGCCGTAGCGAAGCGGCTTCCAGGGAGCCGCCAACTTTTTGAAACAGCAGGCGACCTCGGTACACTAGATCGCTAACGAGAGCAGTCCGCCGACTACTACGGCCTAGCACACGAAGCGCAGCCTTGCACAAATTTGACCAAGGGTGTACGAGCCCGGGGGAGATTACATTTATTAATCGAGATACAAACCCATAGTGCCTTTCTCAATACCGAAAGCGCGTAGACCTGTGTCATCCCATTATGACTGGTCTCTATGTGGAGTAGCTTCTGCTATCCCGGCGGCGCCGCAGCTGTTTTCACTCGCCTTTAGCTTCGCTAAGGCCGTATTCCGCTCTTCTTTAGGTAGTAGTGTAGCTGTGAGGATGCGCGCCTCAATGTAGCGAAAGAAGAGAGCAACTTGTCCGGATGCTCCGACCCGTGCTTCCCCTCAGAGGCCCGCACCCTCTTCGGCGTTGCGGTCCCAGCTGAGGATCCTCGTCTGCCTCKT--TGGCGGCGGCG
		</sequence>
		<sequence>
			<taxon idref="D._parviflora_290"/>
			GGCCTATATACAAAGGGGGTGTCCTAAGGATTATGGTAGGTCATCCGACGACCATGACCAATCACGACAAAATTATTCTTAATAACCCGAGCTGTATGGGAAATTTAACTA-TACCATCGGGTGTTCCGTCTCGCGGATACGCGGCCGGGTGGAGTTAGCACCCTGTACATTGAAATAATGCACCGGCGGAAGCCTCCTGCCAATCCCACGCGGGCATACAACACCAGCAGTGCTGTCTCCAGCCTTCGTACAGTGTATTTATAGACGTCAACCTGCATCATCCTAGCTGT-CAAAAAACGGGACCGTGGCCTGGATAGAGATTTGATATGCACTTGTGACTGCCAGAAAGTCACTAATCTGTCTGGGGACTCAGCAGTAGCGAAGCGGCTTCCAGGGAGCCGCCAACTTTTTGAACCAGCAGGCGTCCTCTGTACACTCTATCGCTAACGAGAGTAGTCCGCCGACCACTACGGCCTAGCATACGAAGCGCAACCTTGCACAAATATGAACAAGGGGGTACGAGCTCGGGGGAGCTTACATTTATTAATCGAGATACAAACCCATAGTGCCTCGCTCAATCCCGAAAGCGCACAGACCTTTGTCCTCCTATTTCTGCTGGTCTGTGTGTGGAGTAGCTTCTGCTATCCCGGTGGCGCCGCAGCTGTTTTCACTCGTC-----CTTCGCTAAGGCCGTATTCCGCTCTTCTTTCGGTAGTAGTGTAGCTGTGAGGATGCGCGCCTCAATGCAGCGAAAGAAGAGAACGACTTGTCCGGATGCTCCGACCCGAGCGTCCCCTCAGAGGCCCGCAACCTCTTCGGCGTCGTGGTCTCAGGTGAGGATCCTCGTCTGCCTCTTATTTGCGGCGGCG
		</sequence>
		<sequence>
			<taxon idref="D._perplexa_004"/>
			GGCAGATGTAC-AAGGGGGTGTCCTAAGGATTATAATAGGTCATCAGACTACCATGACCAATCAAGACAGAATTAGTCTTTATAACCCGAGCTGTATGGGAATTTTAACTA-TACCATCGGGTGTTCCGTCTCGCGGATACG-GGCCGGGTGGAGTCAGCACCCTGTCCATTGAAATAATGCACCGGCGGAAGCCTCCTGCCAATCCCACGCGGGCATACAACATCAGCAGTGCTGTCGCCAGCCTTCGTACAGTGT---TATAGACATCAACCTCCATCGTCCTAGCTGT-CAAATAACGGGACCGCGGCCTGGATAGAGATTTGATATGCGCTTGTGACGGCCAGCAAGTCACTAATCTGTCTGGGGACTCCGCCGTAGCGAAGCGGCTTCCAGGGAGCCGCCAACTTTTTAAAACAGCAGGCGACCTCGGTACACTCGATCGCTAACGAGAGCAGTCCGCCGACTACTACGGCCTAGCACACGAAGCACAGCCTTGCACAAATTTGACCAAGGGTGTACGAGCCCGGGGGAGATTACATTTATTAATCGAGATACAAACCCATATTGCCTCTCTCAATACCGAAAGCGCACAGACCTGTGTCCTCCCATTATGACTGGTCTGTATGTGGAGTAGCTTCTGCTATCCCGGCGGCGCCGAAGCTGTTTTCACTCGCCTTTAGCTTCGCTAAGGCCGTATTCCGCTCTTCTTTAGGTAGTAGTGTAGCTGTGAGGATGCGCGCCTCAATGCAGTGAAAGAAGAGAGCAACTTGTCCGGATGCTCCGACCCTTGCTTCCCCTCAGAGGCCCGCAACCTCGTCGGTGTCGCGGTCCCAGCTGAGGATCCTCGTCTGCCTCGT--TGGCGGCGGCG
		</sequence>
		<sequence>
			<taxon idref="D._parviflora_147"/>
			GGCCTATATAC--AGGGGGTGTCTTAAGGATTATGGTAGGTCATCAGACGACCATGACCAATCACGACAAAATTATTCTTTATAACCCGAGCTGGATGGGAAATTTAACTA-TACCATCGGGTGTTCCGTCTCGAGGATACGCGGCCGGGTGGAGTCAGCACCCTGTACATTGAAATAATGCACCGGCGGAAGCCTCCTGCCAATCCCACGCGGGCATACAACACCAGCCGTGCTGACTCCAGCCTTCGTACAGTGTATTTATAGACGTCAACCTCCATCGTCCTAGCTGTCAAAATAACGGGACCGCGGCCTGGATAGAGATTTGATATGCACTTGTGACTGCCAGAAAGWCACTAATCTGTCTGGGGACTCAGCCGTAGCGAAGCGGCTTCCAGGGAGCCGCCAACTTTTTGAACCAGCAGGCGACCTCTGTACACTCGATCGCTAACGAGAGTAGTCCGCCGACCACTACGGCTTAGCACACGAAGCGCAGCATTGCACAAATATGAACAAGGGGGTACGAGCCCGGGGGAGATTACATTTATTCATCGAGATACAAACCCATAGTGCCTCGCTCAATCCCGAAAGCGCACAGACCTGTGTCCTCCTATTTTTGCTGGTCTGTATGTGGAGTAGCTTCTGCTATCCCGGTGGCGTTGCAACTGTTTTCACTCGCCATAAACTTCGCTAAGGCCGTATTCCGCTCTTCTTTCGGTAGTAGTGTAGCTGTGAGGATGCGCGCCTCAATGCAGCGAAAGAAGAGAGCGACTTGTCCGGATGTTCCGACCCGAGCTTCCCCTCAGAGGCCCGCAACCTCTTCGGCGTCGCGGTCCCAGGTGAGGATCCTCGTCTGCCTCTTTATKGCGGCGGCG
		</sequence>
		<sequence>
			<taxon idref="D._yahouensis_238"/>
			GGCAGATGTAC--AGGGGGTGTCCAAAGGATTATGGTAGGGCATCAGACTACCATGACCAACCAAGACAGAATTAGTCTTTATAACCCGAGCTGTATGGGAATTTTAACTA-TACCATCGGGTGTTCCGTCTCGCGGATACGCGGCCGGGTGGAGTCAGCACCCTGTCTATTGAAATAATGCACCGGCGGAAGCCTCCTGCCAATCCCACGCGGGCATACAACATCAGAAGTGCTGTCTCCAGCCTTCGTACAGTGTATTTATAGACGTCAACCTCCATCGTCCTAGCTGT-AAAAAAACGGGACCGCGGCCTGGATAGAGATTTGATATGCGCTTGTGACGGCCAGCAAGTCACTAATCTGTCTGGGGACTCCGCCGTAGCGAAGCGGCTTCCAGGGAGCCGCCAACTTTTTGAAACAGCAGGCGACCTCGGTACACTCGATCGCTAACGAGAGCAGTCCGCCGACTACTACGGCCTAGCACACGAATTGCAGCCTTGCACAAATTTGACCAAGGGTGTACGAGCCCGGGGGAGCTTACATTTAGTAATCGAGATACAAACCCATAGTGCCTCTCACAATACCGAAAGCGCACAGACCTGTGTCCTCCCATTATGACTGGTCTGTATGTGGAGTAGCTTCTGCTATCCCGGCGGCGCCGCAGCTGTTTTCACTCGCCTTTAGCGTCGCTAAGGCCGTATTCCGCTCTTCTTTAGGTAGTAGTGTAGCTGTGAGGATGCGCGCCTCAATGCAGCGAAAGAAGAGAGCAACTTGTCCGGATGCTCCGAGCCGTGCTTCCCCTCAGAGGCCCGCAACCTCTTCGGCGTCGCGGTCCCAGCTGAGGATCCTCGTCTGCCTCGTT-AGGCGGCGGCG
		</sequence>
		<sequence>
			<taxon idref="D._pancheri_028"/>
			GGCCGATGTAC-AAGGGGGTGTCCTAAGGATTATGGTAGGTCATCAGACTACCATGACCAATCAAGACAGAATTATTCTTGATAACCCGAGCTATATGGGAATTTTCACTA-TAACATCGGTTGTTCCGTCTCGCGGATACGCGGCCGGGTGGAGTCAGCACCCTGTCCATTGAAATGATGCACCGGCGGAAGCCTCCTGCCAATCCCTCGCGGGCATACAACATCAGCAGTGCTGTCTCCACACTTCGTACAGTGTATTTATAGACGTCAACCTCCATCGTCCTAGCTGT-AAATAAACAGGACCGCAGCCTGGATAGAGATTTGATATGCGCTTGTGCCTGCCAGAAAGTCACTAATCTGTCTGGGGACTCAGCCGTAGCGAAGCGGCTTCCAGGGAGCCGCCAACTTTTTGAACCAGCAGGCGACCTCGGTACACTCGATCGCTAACGAGAGCAGTCCACCGACCACTACGGCCTAGCACACGAAGCGCAGCCTTGCACAAATATGACCAAGGGGGTACGAGCCCGGGGGAGATTACATTTATTAATCGAGATAGAAACCCATAGTGCCTCTCTCAATACCGAAAGCGCACAGACCTGTATCCTCCCATTTTGACTGGTCTGTAAGTGGAATAGCTTCTGCTATCCCGGCGGCGCCGCAGCTGTTTTCACTCGCCTTTAGTTTCGCTAAGGCCGTATTCCGCTCTTCTTTAGGTAGTAGTGTAGCTGTGAGGATGCGCGCCTCAATGCAGCGAAAGAAGAGAGCAACTTGTCCGGATGCTCCGACCCGTGCTTCCCCTCAGAGGCCCGCAACCTCTGAGGCGTCGCGGTCCCAGGTGAGGATCATCTTCTGCCTCTT--TGGCGGCGGCG
		</sequence>
		<sequence>
			<taxon idref="D._pancheri_031"/>
			GGCCGATGTAC--AGGGGGTGTCCTAAGGATTATGGTAGGTCATCAGACTACCATGACCAATCAAGACAGAATTATTCTTGATAACCCGATCTGTATGGGAATTTTACCTA-TACCATCGGGTGTTCCGTCTCGCGGATACGCGGCCGGGTGGAGTCAGCACCCTGTCCATTGAAATGATGCACCGGCGGAAGCCTCCTGCCAATCCCACGCGGGCATACAACATCAGCAGTGCCGTCTCCACACTTCGTACAGTGTATTTATAGACGTCAACCTCCATCGTCCTAGCTGT-AAATAAACAGGACCGCGGCCTGGATAGAGATTTGATATGCGCTTGTGACTGCCAGAAAGTCACTAATCTGTCTGGGGACTCAGCCGTAGCGAAGCGGCTTCCAGGGAGCCGCCAACTTTTTGAACCAGCAGGCGACCTCGGTACACTCGATCGCTAACGAGAGCAGTCCACCGACCACTACGGCCTAGCACACGAAGCGCAGCCTTGCACAAATATGACCAAGGGGGTACGAGCCCGGGGGAGATTACATTTATTAATCGAGATAGAAACCCATAGTGCCTCTCTCAATACCGAAAGCGCACAGACCTGTATCCTCCCATTTTGACTGGTCTGTAAGTGGAATAGCTTCTGCTATCCCGGCGGCGCCGCAGCTGTTTTCACTCGCCTTTAGTTTCGCTAAGGCCGTATTCCGCTCTTCTTTAGGTAGTAGTGTAGCTGTGAGGATGCGCGCCTCAACGCAGCGAAAGTAGAGAGCAACTTGTCCGGCTGCTCCGACCCGTGCTTCCCCTCAGAGGCCCGCAACCTCTGAGGCGTCGCGGTCCCAGGTGATGATCCTCTTCTGCCTCTTTATGGCGGCGGCG
		</sequence>
		<sequence>
			<taxon idref="D._pustulata_261"/>
			GGCCTATATACATAGGGGGTGTCCTAAGGATTATGGTAGGTCATCAGACGACCATGACCAATCACGACAAAAT-ATTCTTTATAACCCGAGCTGTATGGGTAATTTAACTA-GACCATCGGGTGTTCCGTCTCGCGGATACGCGGCCGGGTGGAGTCAGCACCCTGTACATTGAAATAATGCACCGGCGGAAGCCTCCTGCCAATTCCACGCGGGCATACCACATCAGCAGTGCTGTCTCCAGCCTTCGTACAGTGTATTTATAGACGTCAACGTCCATCGTCCTAGCTGT-CCAAAAACGGGACCGCGGCCTGGATAGAGATTTGATATGCACTTGTGACTGCCAGAAAGTCACTAATTTGTCTGGGGACTCAGCCGTAGCGAAGCGGCTTCCAGGGAGCCGCCAACTTTTTGAACCTGCAGGCGACCTCTTCACACTCGATCGCTAACGAGAGTAGTCCGCCGACCACTACGGCCTAGCACACGAAGCGCAGCCTTGCACAAATATGAACAAGGGGGTACGAGCCCGGGGGAGATTACATTTCTTAATCGAAATACAAACCCATAGTGCCTCGCTCAATCCCGAAAGCGCACAGACCTGTGTCCTCCCATTTTTGCTGGTCTGTATGTGGAGTAGCTTCTGCTATTCTGGCGGCGCCGCAGCTGTTTTCCCTCGCC-----CTTCGCTAACGCCGTATTCCGCTCGTCTTTCGGTAGTAGTGTAGCTGTGAGGATGTGCGCCTCAATGCAGGGAAAGAAGATCGCGACTTGTCCGAATGCTCCGACCCGAGCTTCCCCTCAGAGGCCCTCACCCTCTTCGGCGTCGCGGTCCCAGGTGAGGATMCTCGTCTGCCTCTTTATTGCGGCGGCG
		</sequence>
		<sequence>
			<taxon idref="D._erudita_280"/>
			GGCAGATATAC--AGGGGGTGTCCTAAGGATTATGGTAGGTCATCAGACTACCATGACCAATCACGACAAAAT-ATTCTTTATAACCCGAGCTGTATGGGAAATATAACTA-TACCTTCGGGTGTTCCGTCTCGCGGATACGCGGCCGGGTGGAGTCCGCACCCTATACATTGAAATAATGCACCGGCGGAAGCCTCCTGCCAATCCCACGCGGGCATACAACATCAGCAGTGCTGTCTCCAGCCTTCGTACAGTGTATTAATGGACGTCAACCTCCATCGTCCTAGCTGT-AAAAAACCGGGACCGCGGCCTGGATAGAGATTTGATATGCGCTTGTGACTGCCAGAAAGTCACTAATCTGTCTGGGGACTCAGCCGTAGCGAAGCGGCTTCCAGGGAGCCGCCAACTTTTTGCACCAGCAGGCGACCTCTGTACACTCGATCGCTAACGAGAGTAGTCCGCCGACCACTACGGCCTAGCACACGAAGCGCAGCCTTGCACAAATATGAACAAGGGGTTACGAGCCCGGGGGAGATTACATTTATTAATCGAGATACAAACCCATAGTGCTTCGCTCAATCCCGAAAGCGCACAGACCTGTGTCCTCCCATTTTTGCTTGTCTGTATGTGGAGTAGCTTCTGCTATCCCGGCGGCGCCGCAGCTGTTTTCACTCGCC-----CTTCGCTAAGGCCGTATTCCGCTCTTCTTTAGGTAGTAGTGTAGCTGTGAGGATGCGCGCCTCAATGCAGCGAAAGAAGAGAGCGACTTGTCCGGATGCTCCGACCCGAGCTTCCCCTCAGAAGCCCGCAACCTCTTCGGCGTCGCAGTCCCAGGTGAGGATCCTCGTCTGCCTCTTTATTGCGGCGGCG
		</sequence>
		<sequence>
			<taxon idref="D._impolita_102"/>
			GGCAGATATAC--AGGGGGTGTCCTAAGGATTATGGTAGGTCATCAGACTACCATGACCAATCACGACAGAATTATTCGTTATAACCCGAGCTGTATGGGAAATTTAACTA-TACCATCTGGTGTTCCGTCTCGCGGATACGCGGCCGGGTGGAGTCAGCACCCTGTACATTGAAATAATGCACCGGCGGAAGCATCCTGCCAATCCCACGCGGGCATACAACATCACCAGTGCTGTCTCCAGCCTTCGTACAGGGTATTTATAGACGTCAACCTCTATCGTCCTAGTTGT--AAAAAACGGGACCGCGGCTTGGATAGAGATTTGATATGCGCTTGTGACTGCCAGAAAGTCACTAATCTGTCTGGGGACTCCGCCGTAGCGAAGCGGCTTCCAGGGAGCCGCCAACTTTTTGAACCAGCAGGCGACCTCTGTACACTCGATCGCTAACGAGAGTAGTCCGCCGACCACTACGGCCTAGCACACGAAGCGCAGCCTTGCACAAATAGGCACAAGGGGGTACGAGCCCGGGGGAGATTACATTTATTAATCGAGATACAAACCCGTAGTGCCTCGCTCAATCCCGAAAGCGCACAGACCTGTGTCCTCCCATTTTTACTGGTCTGTG-GTGGAGTAGCTTCTGCTATCCCGGCGGCGCCGCAGCTGTTTTCACTCGCC-----CT-CGCTAAGGCTGTATTCCGCTCTTCTTTAGGTAGTAGTGTAGCTTTGAGGATGCACGCCTCACTGCAGCGAAAGAAGAGAGCAACTTGTCCGGATGCTCCGACCCGAGCTTCCCTTCAGAGGCCCGCAACCTCTTCGGCGGCGCGGTACCAGGTGAGGATCCTCGTCTGCCTCTTTATTGCGGCGGCG
		</sequence>
		<sequence>
			<taxon idref="D._pustulata_111"/>
			GGCAGATATAC-AAGGGGGTGTCCTAAGGATTATGGTAGGTCATCAGACTACCATGACCAATCACGACAAAATGATTCTTTATAACCCGAGCTGTATGGGAAATTTAACTA-TACCATCGGGTGTTCCGTCTCGCGGATACGCGGCCGGTTGGAGTCAGCACCCTGTACATTGAAATAATGCACCGGCGGAAGCCTCCTGCCAATCCCACGCGGGCATACAACATCAGCAATGCTGTCTCCAGACTTCGTACAGTGTATTTATAGACGTCAACGTCCATCGTCCTAGCTGT--AAAAAACGGGACCGCGGCCTGGATAGAGATTTGATATGCGCTTGTGACTGCCAGAAAGTCACTAATCTGTCTGGGGACTCAGCCGTAGCGAAGCGGCTTCCAGGGAGCCGCCAACTTTTTGAACCAGCAGGCGACCTCTGTTCACTCGATCGCTAACGAGAGTAGTCCGCCGACCACTACGGCCTATCACACGAAGCGCAGCCTTGCACAAATATGAACAAGGGGGTACGAGCCCGGGGGAGATTACATTTATTAATCGAGATACATACCCATAGTGCCTCGCTCAATCCCGAAAGCGCACAGACCTGTGTCCTCCCATTTTTACTGGTCTGTATGTGGAGTAGCTTCTGCTATCCCGGCGGCGCCGCAGCTGTTTTCACTCGCC-----CTTCGCTAAGGCCGTATTCCGCTCTTCTTTAGGTAGTAGTGTAGCTGTGAGGATGCGCGCCTCAATGCAGCGAAAAAAGAGAGCAACTTGTCCGGATGCTCCGACCCGAGCTTCCCCTCAGAGGCCCGCAACCTCTTCGGCGTCGCGGTCCCAGGTGAGGATCCTCGTCTGCCTCTTTATTGCGGCGGCG
		</sequence>
		<sequence>
			<taxon idref="D._pustulata_140"/>
			GGCMGATATACAAAGGGGGTGTCCTAAGGATTATGGTAGGTCATCAGACTACCATGACCAATCACGACAAAATGATTCTTTATAACCCGAGCTGGATGGGAAATTTAACTA-TACCATCGGGTGTTCCGTCTCGCGGATACGCGGCCGGGTGGAGTCAGCACCCTGTCCATTGAAATAATGCACCGGCGGAAGCCTCCTGCCAATCCCACGCGGGCATACAACATCAGCAGTGCTGTCTCCAGCCTCCGTCCAGTGTATTTATGGACGTCATCCTCCATCGTCCTAGCTGT-CCAAAACCGGGACCGCGGCCTGGATAGAGATGTGATATGCGCTTGTGACTGCCAGAAAGTCACTAATCTGTCTGGGGACTCAGCCGTAGCGAAGCGGCTTCCAGGGAGCCGCCAACTTTTTGAACCAGCAGGCGACCTCTGTACACTCGATCGCTAACGAGAGTAGTCCGCCGACCACTACGGCCTAGCACACGAAGCGCAGCCTTGCACAAATATGAACAAGGGGTTACGAGCCCGGGGGAGATTACATTTATTAATCGAGATACAAACCCATAGTGCTTCGCTCAATCCCGAAAGCGCACAGACCTGTGTCCTCCCATTTTTGCTGGTCTGTATGTGGAGTAGCTTCTGCTATCCCGGCGGCGCCGCAGCTGTTTTCACTCGCCTAACGCTTCGCTAAGGCCGTATTCCGCTCTTCTTTAGGTAGTAGTGTAGTTGTGAGGATGCGCGCCTCAATGCAGCGAAAGAAGAGAGCGACTTGTCCGGATGCTCCGACCCGAGCTTCCCCTCAGAAGCTCGCAACCTCTTCGGCGTCGCAGTCCCAGGTGAGGATCCTCGTCTGCCTCTTTATTGCGGCGGCG
		</sequence>
		<sequence>
			<taxon idref="D._minimifolia_135"/>
			GGCCTATATAC--AGGGGGTGTCCTAAGGATTATGGTAGGTCATCAGACGACCATGACCCATCACGACAAAATTATTCTTTATAACCCGAGTTGTCTGGGACATTTAACTA-GACCATCGGGTGTTCCGTCTCGCGGATACGCGGCCGGGTGGAGTCAGCACCCTGCACATTGAAATAATGCACCGGCGGAAGCCTCCTGCCAATCCCAAGGGGGCATACAACATCAGCAGTGCTGTCTCCAGCCTTCGTACAGTGGATTTATAGACGTCAACCTCCATCGTACTAGCTGT-AAAAAAACGGGACCGCGGCCTGGATAGAGATTTGATATGCACTAGTGCCTGCCAGAAAGTCACTAATCGGTCTGGGGACTCAGCCGTAGCGAAGCGGCTTCCAGGGAGCCGCCAACTTTTTGAACCTGCAGGCGACCTCTGTACACTCGATCGCTACCGAGAGTAGTCCGCCGACCACTACGGCCTAGCACACGAAGCGCAGCCTTGCACAAATATGAACAAGGGGGTACGAGCCCGGGGGAGATTACATTTATTAATCGAGACACAAACCCATAGTACCTCGCTCAATCCCGCAAGCGCACAGACCTGTGTCCGCCCATTTTTGCTGGTCTGTATGTGGAGTAGCTTCTGCTATCCCGGCGGCGCCGCAGCTGATTTCACTCGCC-----CTTCGCTAAGGCCGTATTCCGCTCGTCTTTCGGTAGTAGTGTAGCTGTGAGGATGTGCGCCTCAATGCAGGGAAAGAAGAGAGCGACTTGTCCGGATGCTCCGACCTGAGCTTCCCCTCAGAGGCCCGCACCCTCTTCGGCGTCGCGGTCCCAGGTGAGGATACTCGTCTGCCTCTTTATTGCGGCGGCG
		</sequence>
		<sequence>
			<taxon idref="D._minimifolia_263"/>
			GGCCTATATAC--AGGGGGTGTCCTAAGGATTATGGTAGGTCATCAGACGACCATGACCAATCACGACAAAAT-ATTCTTTATAACCCGAGCTGTATGGGTAATTTAACTA-GACCATCGGGTGTTCCGTCTCGCGGATACGCGGCCGGGTGGAGTCAGCACCCTGTACATTGAAATAATGCACCGGCGGAAGCCTCCTGCCAATTCCACGCGGGCATACAACATCAGCAGTGCTGTCTCCAGCCTTCGTACTGTGTATTTATAGACGTCAACGTCCATCGTCCTAGCTGT-AAAAAAACGGGACCGCGGCCTGGATAGAGATTTGATATGCACTTGTGACTGCCAAAAAGTCACTAATTTGTCTGGGGACTCAGCCGTAGCGAAGCGGCTTCCAGGGAGCCGCCAACTTTTTGAACCTGCAGGCGACCTCTTCACACTCGATCGCTAACGAGAGTAGTCCGCCGACCACTACGGCCTAGCACACGAAGCGCAGCCTTGCACAAATATGAACAAGGGGGTACGAGCTCGGGGGAGATTACATTTATTAATCGAAATACAAACCCATAGTGCCTCGCTCAATCCCGAAAGCGCACAGACCTGTGTCCTCCCATTTTTGCTGGTCTGTATGTGGAGTAGCTTCTGCTATTCCGGCGGCGCCACAGCTGTTTTCACTCGCC-----CTTCGCTAAGGCCGTATTCCGCTCGTCTTTCGGTAGTAGTGTAGCTGTGAGGATGTGCGCCTCAATGCAGGGAAAGAAGAGAGCGACTTATCCGGATGCTCCGACCCGAGCTTCCCCTCAGAGGCCCTCACCCTCTTCGGCGTCGCGGTCCCAGGTGAGGATACTCGTCTGCCTCTTTATTGCGGCGGCG
		</sequence>
		<sequence>
			<taxon idref="D._minimifolia_233"/>
			GGCAGATGTAC-AAGGGGGTGTCCTACGGATTATGGTAGGTCATCAGACTACCATGACCAATCAAGACAGACTTAGTCTTTATAACCCGAGCTGTATGGGAATTTTAACTA-TACTATCGGGTGTTCCGTATCGCGGATACGCGGCCGGGTGGAGTCAGCACCCTGTCCATTGAAATAATGCACCGGCGGAAGCCTCCTGCCAATCCCACGCGGGCATACAACATCAGCAGTGCTGTCTCCAGCCTTCGTACAATGTATTTATAGACGTCAACCTCCATCGTCCTAGCTGT-CAAAAAACGGGATCGCGGCCTGGATAGAGATTTGATATGCGCTTGTGACGGCCAGCAAGTCACTAATCTGTCTGGGGACTCCGCCGTAGCGAAGCGGCTTCCAGGGAGCCGCCAACTTTTTGAAACAGCAGGCGACCTCGGTACACTCGATCGCTAACGAGAGCAGTCCGTCGACTACTACGGCCTAGCCCACGAAGCGCAGCCTTGCACAAAATTGACCAAGGGTGTACAAGCCCGGGGGAGATTACATTTATTAATCGAGATACAAACCCATAGTGCCTCTCTCAATACTGAAAGCGCACAGACCTGTGTCCTCCCATTATGACTGGTCTGTATGTGGAGTAGCTTCTGCTATCCCGACGGCGCCGCAGCTATTTTCACTCGCCTTTAGCTTCGCGAAGTCCGTATTTCGCTCTTCTTTAGGTAGTAGTGTAGCTGTGAGGATGCGCGCCTCACTGCAGCGAAAGAAGAGAGCAACTTGTCCGGATGCTCCTACCCGTGCTTTCCCTCAAAGGCCCGCAACCTCTTCGGCGTCGCGGTCCCAGCTGAGGATCCTCGTCTGCCTCGTTATGGCTGCGACG
		</sequence>
		<sequence>
			<taxon idref="D._tridentata_207"/>
			GGCCTATATAC--AGGGGGTGTCCTAAGGATTATGGTAGGTCATCAGACGACCATGACCAATCACGACAAAAT-ATTCTTTATAACCCGAGCTGTATGGGAAATTTAACTA-GACCATCGGGTGTTCCGTCTCGCGGATACGCGGCCGGGTGGAGTCAGCTCCCTGTACATTGAAATAATGCACCGGCGGAAGCCTCCTGCCAATTCCACGCGGGCATACAACATCAGCAGTGCTGTCTCCAGCCTTCGTACAGTGTATTTATAGACGTCAACCGCCATCGTCCTAGCTGC-AAATAAACGGGACCGCGGCCTGGATAGAGATTTGATATGCACTTGTGACTGCTAGAAAGTCACTAATTTGTCTGGGGACTCAGCCGTAGCGAAGCGGCTTCCAGGGAGTCGCCAACTTTTTGAACCTGCAGGCGACCTCTTTACACTCGATCGCTAACGAGAGTAGTCCGCCGAGCACTCCGGCCTAGCACACGAAGCGCAGCCTTGCACAAATATGAACAAGGGGGTACGAGCCCGGGGGAGATTACATTTATTAATCGAAATACAAACCCATAGTGCCTCGCTCAATCCCGAAAGCGCACAGACCTGTGTCCTCCCATTTTTGCTGGTCTGTRTGTGGAGTAGCTTCTGCTATCCCGGCGGCGCCGCAGCTGTTTTCACTCGCCTTTAGCTTCGCTAAGGCCGTATTCCGCTCGTCTTTCGGTAGTAGTGTAGCTGTGAGGATGTGCGCCTCAATGCAGGGAAAGAAGAGAGCGACTTGTCCGGATGCTCCGACCCGAGCTTCCCCTCAGAGGCCCGTACCCTCTTCGGCGTCGCGGTCCCAGGTAAGGATACTCGTCTGCCTCTTTATKGCGGTGGCG
		</sequence>
		<sequence>
			<taxon idref="D._sp._PicNga_318"/>
			GGCAGATGTAC--AGGGGGTGTCCTAAGGCTTATGGTCAGTCATCAGACTACCATGAGCAATCAAGACAGAATTATTCTTTATAACCCGAGCTGTATGGGAATTTTCACTA-TACCATCGGGTGTTAAGTCTCGCGGGTACGCGGCCGGGTGGAGTCAGCACCCTGTCCACTGAAATGATGCACCGGCGGAAGCCTCCTGCCAATCCCACGCGGGCATACAACATCAGCAGTGCTGTCTCCACACATCGTACAGTGTAGTTATAGACGTCAACCTCCATCGTCCTAGCTGTCAAATAAACGGGACCGCGGCCTGGATGGAGATTTGATATGCGCTTGTGACTGCCAGAAAGTCACTA-TCTGTCTGGGGACTCAGCCGTAGCGAAGCGGCTTCCAGGGAGCCGCCAACTTCTTGAACCAGCAGGCGACCTCTGTAAACTCGATCGCTAACGAGATCAGTCCACCGACCACTACGGCCTAGCACACGAAGCGCAGCCTTGCACAAATATGACCAAGGGGGTACGAGCCCGGGGGAGATTACATTTATTAATCGAGATAGAAACCCATAGGGCCTCTCTCAATACCGAAAGCGCACAGACCTGTGTCCTCTCATTTTGACTGGTCTGTAGGTGGAGTAGCTTCTGCCATCCCGGCGGCGCCGCAGATGTTTTCACTCGCCTTTAGTTTCGCTAAGGCCGTGTTCCGCTCTTCTTTAGGTAGTAGTGTAGCTGTGAGGATGCGCGCCTCAATGCAGCGAAAGAAGAGAGCAACTTGTCCGGATGCTCCGACCCGTGCTTCCCCTCAGAGGCCCGCAACCTCTTCGGCGTCGCGGTCCCAGGTGATGATCCTCTTCTGCCTCTT--TGGCGGCGGCG
		</sequence>
		<sequence>
			<taxon idref="D._calciphila_313"/>
			GGCAGATGTACAAAGGGGGTGTCCTAAGGCTTATGGTCAGTCATCAGACTACCATGAGCAATCAAGACAGAATTATTCTTTATAACCCGAGCTGTATGGGAATTTTCACTA-TACCATCGGGTGTTAAGTCTCGCGGATACGCGGCCGGGTGGAGTCAGCACCCTGTCCACTGAAATGATGCACCGGCGGAAGCCTCCTGCCAATCCCACGCGGGCATACAACATCAGCAGTGCTGTCTCCACACTTCGTACAGTGTAGTTATAGACGTCAACCTCCATCGTCCTAGCTGTAAAATAAACGGGACCGCGGCCTGGATGGAGATTTGATATGCGCTTGTGACTGCCAGAAAGTCACTA-TCTGTCTGGGGACTCAGCCGTAGCGAAGCGGCTTCCAGGGAGCCGCCAACTTCTTGAACCAGCAGGCGACCTCTGTAAACTCGATCGCTAACGAGATCAGTCCACCGACCACTACGGCCTAGCACACGAAGCGCAGCCTTGCACAAATATGACCAAGGGGGTACGAGCCCGGGGGAGATTACATTTATTAATCGAGATAGAAACCCATAGGGCCTCTCTCAATACCGAAAGCGCACAGACCTGTGTCCTCTCATTTTGACTGGTCTGTAGGTGGAGTAGCTTCTGCCATCCCGGCGGCGCCGCAGATGTTTTCACTCGCCTTTAGTTTCGCTAAGGCCGTGTTCCGCTCTTCTTTAGGTAGTAGTGTAGCTGTGAGGATGCGCGCCTCAATGCAGCGAAAGAAGAGAGCAACTTGTCCGGATGCTCCGACCCGTGCTTCCCCTCAGAGGCCCGCAACCTCTTCGGCGTCGCGGTCCCAGGTGATGATCCTCTTCTGCCTCTT--TGGCGGCGGCG
		</sequence>
		<sequence>
			<taxon idref="D._inexplorata_308"/>
			GGCAGATGTAC--AGGGGGTGTCCTAAGGCTTATGGTCAGTCATCAGACTACCATGAGCAATCAAGACAGAATTATTCTTTATAACCCGAGCTGTATGGGAATTTTCACTA-TACCATCGGGTGTTAAGTCTCGCGGATACGCGGCCGGGTGGAGTCAGCACCCTGTCCACTGAAATGATGCACCGGCGGAAGCCTCCTGCCAATCCCACGCGGGCATACAACATCAGCAGTGCTGTCTCCACACTTCGTACAGTGTAGTTATAGATGTCAACCTCCATCGTCCTAGCTGTCAAATAAACGGGACCGCGGCCTGGATGGAGATTTGATATGCGCTTGTGACTGCCAGAAAGTCACTW-TCTGTCTGGGGACTCAGCCGTAGCGAAGCGGCTTCCAGGGAGCCGCCAACTTCTTGAACCAGCAGGCGACCTCTGTAAACTCGATCGCTAACGAGATCAGTCCACCGACCACTACGGCCTAGCACACGAAGCGCAGCCTTGCACAAATATGACCAAGGGGGTACGAGCCCGGGGGAGATTACATTTATTAATCGAGATAGAAACCCATAGGGCCTCTCTCAATACCGAAAGCGCACAGACCTGTGTCCTCTCATTTTGACTGGTCTGTAGGTGGAGTAGCTTCTGCTATCCCGGCGGCGCCGCAGATGTTTTCACTCGCCTTTAGTTTCGCTAAGGCCGTGTTCCGCTCTTCTTCAGGTAGTAGTGTAGCTGTGAGGATGCGCGCCTCAATGCAGCGAAAGAAGAGAGCAACTTGTCCGGATGCTCCGACCCGTGCTTCCCCTCAGAGGCCCGCAACCTCTTCGGCGTCGCGGTCCCAGGTGATGATCCTCTTCTGCCTCTT--TGGCGGCGGCG
		</sequence>
	</alignment>

	<!-- The sequence alignment (each sequence refers to a taxon above).         -->
	<!-- ntax=37 nchar=261                                                       -->
	<alignment id="alignment2" dataType="nucleotide">
		<sequence>
			<taxon idref="D._ferrea_339"/>
			ACACGTGCTTCTTTTACGCCACCGCCGGAGGCTGCGCGCGGTTGCTTTTGTCTGGACTAAATACGATCTCTGCAGGTCCTGTTCTCCCTTTGTATATTCGACCGTTATCGCATCCGTCGCTTGCAAAACCCTGACCCTGTCACATGACTTCATTCCGTCGGCAGCTGATGCATTGCAGTTGAGAGC---CGTCTTAGGTGAGATCCTTCCGTCCCTAACGAGCGCTAGCGTTAGTACGCGAATTGCCGCCCCCGCGGCGTC
		</sequence>
		<sequence>
			<taxon idref="D._vieillardii_025"/>
			ACGCGTGCTTCTTTTTCGCCATCGCCGAAGGCTATGTACAGTTGCTCTTGTTTAAATTAAGTGCTGTGTCCTTGCTCCATGGTGCTTGCCCACGTGTACAATCGTTACCATGTGTATCACTTCCAACACTTTGATCCCGCTGCATAACTTCGCTCCACCAGGATCCCATATACTGAAATC--CAATGTATGTCTTCAGCGAGAGCTTCCAGTAGCTAGGGCGGAGTAGCGTTAAGCGATGCACTACTGTTTTAGAGAGATC
		</sequence>
		<sequence>
			<taxon idref="D._vieillardii_100"/>
			CT--ATTGTTTCTTTTTGCCGTTGCCAGAGGCTGCGCGCGGTTGCTCTTGTTTGGATTAAGTGTTGTGTCCTTGCTCCATGGTGCTTGCCCACATGCACAATTGTTACCATGTCTGTCGCTTCCAACACCCTGATTCTTCTGAATAACTTCGCTCCACCAGCATCCCATATACTGAAATT--CAATGTATGTCTTCAGCGAGAGCTTCCTGTCCCTAACACGCAGTAGCGTTAAGCGATGCACTACTATTTTAGAGAGATC
		</sequence>
		<sequence>
			<taxon idref="D._vieillardii_215"/>
			CT--ATTGTCTCTTTTCGCCGCCGCCAGAAGCTGCGCGCGGTTGCTCTTGCTTGGATCAGGTGCTGTGTCCTTGGTCCATGGTGCTCGCTCACATGTACAATCGTTACCATATCTGTCGATTCGAAAACCCTGACCCCGCTGCATAACCTAGCTCTACCAGCAGCCCATATACTGAAATC--CAATGTATGTAATCAGCGCGAGCTTTCCGTCCATAACGCCCAGCAGTGTTAAGCGATTCACTACTGTTTTAGAGAGATC
		</sequence>
		<sequence>
			<taxon idref="D._umbrosa_247"/>
			CT--ATTGTTTCTTTTTGCCGCCGCCGGAGGCTGCGCGCGGCTGCTCTTACTTGGATCAGGTGCTGTGTCCTTGGTCCATGGCGCTCGCTCACATGTACAATCGTTACTATATCTGTCGCTTCCAAAACCCTGACCCCGCTGCATAACCTCGCTCCACCAGCAGCCCATATACTGAAATC-GCAGTGAGTCTCTCCAGCGAGAGCTTCCCGTCCCTAGCGCGCG-CAGCGCTAAGCGACGCACTACTGTTTTAGAGAGATC
		</sequence>
		<sequence>
			<taxon idref="D._umbrosa_176"/>
			ACGTGTGCTTCTTTTTCGCCATCGCTGAAGGCTATGTACAGTCAATTTTGTTTAGATTAAGTGCTGCGTCCTTGGTCCATGGCGCTCGCTCACATGTACAATCGTTACCATATCTGTCGCTTCCAAAACCCTGACCCCGCCGCATAGCCTCGCTCCGCCATCAGCCCAAATACTGAAATC-GCAGTGAGTCCCTCCAGCGAGAGCCCCCCGTCCCCAGCGCGCAGCAGCGCTAAGCGACGCACTACTGTTTTAGAGAGACC
		</sequence>
		<sequence>
			<taxon idref="D._flavocarpa_130"/>
			ACGCGTGCTTCTTTTTCGCCACCGCCGAAGGCTGCGCGCGGTTGCTCTTGCATGGATTAAGCGCTGTGTCCTTGGTCCATGGTGCTCGCTCACACGTACAATCGTTACCATGTCTGTCGCTTCCAAAACCCTGACCTCGCTGCATAAGTTCGCCCCGCCAGCAGCTCATATACTGAAATTC-CAGTGTGTGTCTCCAGCGATAGCCTCCCGTCCCCAGCGCGCAGCATCGCTAAGCGACGCACTAC-GTTTTCGTGGGACT
		</sequence>
		<sequence>
			<taxon idref="D._flavocarpa_156"/>
			CT--ATTGTTTCTTTTCGCCGCCGCCGGAGGCTGCGCGCGGTTGCTCATGCTTGGATCAGGCGCTGTGTCCTTGGTCCATGGTGCTCGCTCACACGTACAATCGTTACCATGTCTGTCGCTTCCAAAACCCTGACCCCGCTGCATAACTTCGCTCCGCCAGCAGCCCATATACTGAAATT-GCGGTGTGTGTCTCCAGCGATAGCCTCCCGTCCCCGGCGCGCAGCAGCGCTAAGCGACGCACTAC-GTTTTCGTGGGACC
		</sequence>
		<sequence>
			<taxon idref="D._veillonii_227"/>
			CT--ATTGTTCTTTTTCGCCACCGCCAGTGGCTGCGCGCGGTTGCTCTTGTTTGGGTTAAGCGCTGTGTCCTTGGTCCATGGTGCTCGCTCACATGTACAATCGTTACCATATCTGTAGCTTCCAAAAACCTGACCCCGCTGCATAACTTCGCTCCGCCAGCGGCCCATATACTGAAATTG-CAGTGTACGTCTCCAGCGAGATCTTCCCGTCCCTAGCGCGCAGCAGCGTCGAGCGATGCACTACTGTTTTAGAGAGACC
		</sequence>
		<sequence>
			<taxon idref="D._cherrieri_293"/>
			CT--ATTGTTTCTTTTCGCCGCCGCCAGAGGCTGCGCGCGGTTGCTCATACTTGGATTAAGCGCTGTGTCCTTGGTCCATGGTGCTCGCTCACATGTACAATCGTTGCCATGTCTGTCGCTTCCAAAAGCCTGACCCCGCTGCATAACTTCGCTCCGCCAGCAGCCCGTATGCTGAAATTG-CAATGTGTGTCTCCACCGAGATCCTCCCGACCCCAGCGCGCAGCAGCGCCAAGCGATGCACTACTGTTTTAGAGGGATC
		</sequence>
		<sequence>
			<taxon idref="D._glans_093"/>
			CT--ATTGTTTCTTTTCACCATCGCCAGAGGCTGCGCGCGGTTGCTCACGTTTAGATTTAACGCTGTGTCCTCGGTCCATGGTGCTCGCTCACACGTACAACCGTTACCATGTCTGTCGCTTCCGAAACCCTGTCCCCGCTGCATAACTTCGCTCCGCCAGCAGCCCATATACTGAAATTC-CAGTGTGTGTCTCCAGCGAGAGCTTCCCGTCCCTAGCGCGCAGTAGCGTCAAGCGACGCACTGCTGTTTTCGAGAGACC
		</sequence>
		<sequence>
			<taxon idref="D._revolutissima_120"/>
			CT--ATTGTTTCTTTTCGCCGTCGCCAGAGGCTGCGCGCGGTTGCTCACGTTTAGATTTAACGCTGTGTCCTCGGTCCATGGTGCTCGCTCACACGTACAACCGTTACCATGTCTGTCGCTTCCAAAACCCTGACCCCGCTGCATAACTTCGCTCCGCCAGCAGCCCATATACTGAAATCC-CAGTGCGTGTCTCCAGCGAGAGCCTCCCGTCCCTAGCGCGCAGTAGCGTCGAGCGACGCACTGCTGTTTTCGAGAGATC
		</sequence>
		<sequence>
			<taxon idref="D._revolutissima_221"/>
			CT--ATTGTTTCTTTTCGCCGTTGCCAGAGGTTGCGCGCGATTGCCCACGTTTAGATTTAACGCTGTGTCCTCGGTCCATGGTGCTCGCTCACACGTACAACCGTTACCATGTCTGTCGCATCCAAAACCCTGACCCCGCTGCATAACTTCGCTCCGCCAGCAGCCCATATACTGAAATTC-CAGTGTGTGTCTCCAGG-AGAGCTTCCCGTCCCTAGCGCGCAGTAGCGTCAAGCGATGCTCTGCTGTTTTCGAGAGATC
		</sequence>
		<sequence>
			<taxon idref="D._trisulca_185"/>
			ACGCGTGCTTTCTTTTTGCCGTCGCCAGAGGCTGCGCGCGGTTGCTCACGCTTGGATTTAACGCTGTCTTTTCGGTCCATGGTGCTCGCTCACACGTACAACCGTTACCATGTCTGTCGCTTCCAAAACCCTGACCCCGCTGCATAACTTCGCTCCGCCAGCAGCCCATATACTGAAATCC-CAGTGCGTGCCTCCAGCGAGAGCCTCCCGTCCCCAGCGCGCAGTAGTGTCAAGCGACGCACTGCTGCTTTCGAGGGATC
		</sequence>
		<sequence>
			<taxon idref="D._labillardieri_122"/>
			CT--ATTGTTTCCTTTTGCCGTAGCCAGAGGCTGCGCGCGGTTGCTCACGTTTGGATTTAACGCTGTGTCCTCGGTCCATGGTGCTCGCTCACACGTACAACCGTTACCATGTCTGTCGCTTCCAAAACCCTGACCCCGCTGCATAACTTCGCTCCGCCAGCAGCCCATATACTGAAATCC-CAGTGCGTGTCTCCAGCGAGAGCTTCCCGTCCCTAGCGCGCAGTAGCGTCAAGCGACGCACTGCTGTTTTCGAGGGATC
		</sequence>
		<sequence>
			<taxon idref="D._parviflora_041"/>
			CT--ATTGTTTCTTTTCGCCGTCGCCAGAGGCTGCGCGCGATTGCCCACGTTTAGATTAAACGCTGTGTCCTCGGTCCATGGTGCTCGCTCACACGTACAACCGTTACCATGTCTGTCGCTTCCGAAACCCTGTCCCCGCTGCATAACTTCGCTCCGCCAGCAGCCCATATACTGAAATTC-CAGTGCGTGTCTCCAGCGAGAGCTCCCCGTCCCTAGCGCGCAGTAGCGCCGAGCGACGCACTGCTGCTTTCGAGGGATC
		</sequence>
		<sequence>
			<taxon idref="D._parviflora_090"/>
			CT--ATTGTTTCCTTTCGCCGCCGCCAGAGGCTGCGCGCGGTTGCTCACGTTTAGATTAAACGCTGTGTCCTCGGTCCATGGTGCTCGCTCACACGTACAACCGTTACCATGTCTGTCGCTTCCAAAACCCTGTCCCCGCTGCATAACTTCGCTCCGCCAGCAGCCCATATACTGAAATTC-CAGTCTGTGTCTCCAGCGAGAGCCTCCCGTCCCTAGCGCGCAGTAGCGCCGAGCGACGCACTGCTGTTTTCGAGAGATC
		</sequence>
		<sequence>
			<taxon idref="D._parviflora_187"/>
			CT--ATTGTTTCTTTTCGCCATAGCCAGAGGCTGCGCGCGGTTGCTCATGCTTGGATTTAACGCTGTGTCCTCGGTCCATGGTGCTCGCTCACACGTACAACCGTTACCATGTCTGTCGCTTCCAAAACCCTTACCCCGCTGCATAACTTCGCTCCGCCAGCAGCCCATATACTGAAATTC-CAGTGTGTGTCTCCAGG-AGAGCTTCCCGTCCCTAGCGCGCAGTAGCGTCAAGCGATGCTCTGCTGTTTTCCAGGGATC
		</sequence>
		<sequence>
			<taxon idref="D._parviflora_250"/>
			CT--ATTGTTTCCTTTCGCCGTCGCCAGAGCTTGCGCGCGATTGCCCACGTTTAGATTTAACGCTGTGTCCTCGGTCCATGGTGCTCGCTCACACGTACAACCGTTACCATGTCTGTCGCTTCCGAAACCCTTTCCCCGCTGCATAACTTCGCTCCGCCAGCAGCCCATATACTGAAATTC-CAGTCTGTGTCTCCAGG-AGAGCTTCCTGTCCCTAGCGCGCAGTAGCGTCAAGCGATGCACTGCTGTTTTCGAGAGACC
		</sequence>
		<sequence>
			<taxon idref="D._parviflora_290"/>
			CT--ATTGTTTCCTTTCGCCGCCGCCAGAGGCTGCACGCGATTGCTCACGTTCGGATTTAACGCTGTCTCCTCGGTCCATGGTGCTCGCTCACGCGTACAACCGTTACCATGTCTGTCGCTTCCAAAACCCTGACCCCGCTGCACAGCTTCGCTCCGCCAGCAGCCCATATACTGAAATCC-CAGTGCGTGCCTCCAGCGAGAGCTTCCCGTCCCCAGCGCGCAGCAGCGCCGGGCGACGCACAGCTGTTTTCGAGAGATC
		</sequence>
		<sequence>
			<taxon idref="D._perplexa_004"/>
			ACGCGTGCTTTCTTTTCGCCGTCGCCAGAGGCCGCGCGCGGTTGCTCATGCTTGGATTTAACGCTGTGTCCTCGGTCCATGGTGCTCGCTCACACGTACAACCGCTACCATGCCTGTCGCTTCCAAAACCCCGACCCCGCTGCATAGCTTCGCTCCGCCAGCAGCCCATATACTGAAATTC-CAGTGTGTGTCTCCAGCGAGAGTCTCCCGTCCCCAGCGCGCAGTGGCTTCAAGCGACGCACTGCTGCTTTCGAGAGACT
		</sequence>
		<sequence>
			<taxon idref="D._parviflora_147"/>
			CT-CGTGCTTCTCTTTTGACGTCGCCAGAGGCTGCGCGCGGTTGCTCACGTTCGGATTTAACGCTGTCTCCTCGGTCCATGGTGCTCGCTCACGCGTACAACCGTTACCATGTCTGTCGCTTCCAAAACCCTGACCCCGCTGCATAGCTTCGCTCCGCCAGCAGCCCATATACTGAAATCC-CAGTGCGTGCCTCCAGCGAGAGCTTCTCGTCCCTAGCGCGCAGTAGCGTCAAGCGACGCACTGCTGCTTTCGATAGATC
		</sequence>
		<sequence>
			<taxon idref="D._yahouensis_238"/>
			CT--ATTGTTTTTCTTCGCCGTCGCCGGAGGCTGCGCGCGGTTGCTCATGCTTGGATTTAACGCTGTGTCCTCGGTCCATGGTGCTCGCTCACACGTACAACCGCTACCATGTCTGTCGCTTCCAAAACCCCGACCCCGCTGCATAGCTTCGCTCCGCCAGCAGCCCATATACTGAGATTC-CAGTGCGTGCCTCCAGCGAGAGCCTCCCGTCCCCAGCGCGCAGCAGCGTCGAGCGACGCACTGCTGCTTTCGAGAGACC
		</sequence>
		<sequence>
			<taxon idref="D._pancheri_028"/>
			CA-CGTGCTTTCCTTTCGCCGTCGCCAGAGGCTGCGCGCGGTTGCTCACGCTTGGATTTAACGCTGTCTTTGT-TTCATGTGTGCTCGCTCACACGTACAACCGTTACCATGTCTGTCGCTTCCAGAACCCTGACCCCGCTGCATAACTTCGCTCCGCAAGCAGCCCATATACTGAAATTC-CAGTGTGTGTCTCCAGG-AGAGCTTCCCGTCCCTAGCGCGCAGTAGCGCCAAGCGATGCACTGTTGCTTTCGAGAGATC
		</sequence>
		<sequence>
			<taxon idref="D._pancheri_031"/>
			TCGCGTGCTTTCTTTTCGCCGTCCCCAGAGGCTGCGCGCGGTTGCTCATGCTTGGATTTAACGCTGTCTTTTCGGTCCATGGTGCTCGCTCACACGTACAACCGTTACCATGTCTGTCGCTTCCGAAACCCTGTCCCCGCTGCATAACTTCGCTCCGCCAGCAGCCCATATACTGAAATTC-CAGTGTGTGTCTCCAGCGAGAGCTTCCCGTCCCTAGCGCGCAGCAGCGCCGAGCGATGCACTGCTGCTTTCGAGAGATC
		</sequence>
		<sequence>
			<taxon idref="D._pustulata_261"/>
			CT--ATTGTTTTCTTTCGCCGTCGCCAGAGGCTGCGCGCGGTTGCCCACGTTTAGATTTAACGCTGTGTCCTCGGTCCATGGTGCTCGCTCACACGTACAACCGTTACCATGTCTGCCGCTTCCAAAGCCCTGACCCCGCTGCATAACTCCGCTCCGCCAGCAGCCCATATACTGAAATCC-CAGTGCGTGCCTCCAGCGAGAGCTTCCCGTCCCCGGCGCGCAGTAGCGCCGGGCGACGCACAGCTGTTTTCGAGAGATC
		</sequence>
		<sequence>
			<taxon idref="D._erudita_280"/>
			CT--ATTGTTCTTTTTCGCGGTCGCCGAAGGCTGCGCGCGGTTGCTCACGTTTAGATTTAACGCTGTGTCCTCGGTCCATGGTGCTCGCTCACACGTACAACCGTTACCATGTCTGCCGCTTCCAAAGCCCTGACCCCGCTGCATAACTTCGCTCCGCCAGCAGCCCATATACTGAAATTC-CAGTGCGTGCCTCCAGCGAGAGCCTCCCGTCCCCAGCGCGCAGCAGCGTCGAGCGACGCACTGCTGTTTTCGAGAGATC
		</sequence>
		<sequence>
			<taxon idref="D._impolita_102"/>
			CT--ATTGTTTCTTTTCGCTGTCGCCAGAGGCTGCGCGCGGTTGCTCACGCTTGGATCTAACGCTGTGTCCTCGGTCCATGGTGCTCGCTCACACGTACAACCGTCACCATGTCTGTCGCTTCCGAAACCCTGTCCCCGCTGCATAACTTCGCTCCGCCAGCAGCCCATATACTGAAATTC-CAGTGCGTGCCTCCAGCGAG-GCCTCCCGTCCCCGGCGCGCAGCAGCGCCAAGCGACGCACTGCTGCTTTCGAGAGATC
		</sequence>
		<sequence>
			<taxon idref="D._pustulata_111"/>
			CT--ATTGTTTCTTTTCGCCGTCGCCAGAGGCTGCGCGCGGTTGCCCACGTTTAGATTTAACGCTGTGCCCTCGGTCCATGGTGCTCGCTCACACGTAGAACCGTTACCATGTCTGCCGCTCCCGAAACCCTGTCCCCGCTGCATAACTTCGCTCCGCCAGCAGCCCATATACTGAAACTC-CAGTGCGTGCCTCCAGCGAGAGCCTCCCGTCCCCGGCGCGCAGCAGCGCCGGGCGACGCACAGCTGTTTTCGAGAGATC
		</sequence>
		<sequence>
			<taxon idref="D._pustulata_140"/>
			CT--AGTTGTCTCTTTCGCCGTAGTCGAAGGCTGCGCGCGGTTGCCCACGTTTAGATTTAACGCTGTGTCCTCGGTCCATGGTGCTCGCTCACACGTACAACCGTTACCATGTCTGCCGCTTCCAAAGCCCTGACCCCGCTGCGTAACTCCGCTCCGCCAGCAGCCCATATACCGAAATTC-CAGTGCGTGCCTCCAGCGAGAGCCTCCCATCCCCAGCGCGCAGTAGCGTCAAGCGACGCACAGCTGTTTTCGAGAGACC
		</sequence>
		<sequence>
			<taxon idref="D._tridentata_207"/>
			ACGCGTGCTTTCTTTTCGCCGTCGCCAGAGCTTGCACGCGGTTGCTCACGTTTGGATTTAACGCTGTCTTTTCGGTCCATGGTGCTCGCTCACACGTACAACCGTTACCATGTCTGTCGCTTCCAAAACCCTGTCCCCGCTGCATAACTTCGCTCCGCCAGCAGCCCATATACTGAAATTC-CAGTGTGTGTCTCCAGG-AGAGCTTCCCGTCCCTAGCGCGCAGTAGCGCCAAGCGATGCTCTGCTGTTTTCGAGAGATC
		</sequence>
		<sequence>
			<taxon idref="D._minimifolia_135"/>
			TCGCGTGCTTTCTTTTCGCCGTCGCCAGAGGCTGCGCGCGGTTGCTCACGTTTGGATTTAACGCTGTCTTTTCGGTCCATGGTGCTCGCTCACACGTACAACCATTACCATGTCTGTCGCATCCAAAACCCTGACCCCGCTGCATAACTTCGCTCCGCCAGCAGTCCATATACTCAAATCC-CAGTGTGTGTCTTCAGCGAGAGCTTCCCGTCCCTAGCGCGCAGTAGCGTCAAGCGATGCTCTGCTGTTTTCGAGAGATC
		</sequence>
		<sequence>
			<taxon idref="D._minimifolia_233"/>
			ACGCGTGCTTTCTTTTCGCCGTCGCCAGAGCTTGCGCGTGGTTGCTCATGCTTGGATTTAACGCTGTGTCCTCAGTCCATGGTGCTCGCTCACACGTACAGTCGTTACCATATCTGTCGCTTCCGAAAACCTGACCCCTCTGCATAACTTCGTTCCGCCAGCAGCCCATATACTGAAATTC-CAGTCTGTGTCTCCAGCGAGAGCTTCCCGTCCCTAGCGCGCAGTAGCGCCGAGCGACGCACTGCTGTTTTCGAGAGATC
		</sequence>
		<sequence>
			<taxon idref="D._minimifolia_263"/>
			CT--ATTGTTTCCTTTTGCCGTAGCCAGAGGCTGCGCGCGGTTGCTCATGCTTGGATTTAACGCTGTGTCCTCGGTCCATGGTGCTCGCTCACACGTACAACCGTTACCATGTCTGTCGCTTCCGAAACCCTGACCCCGCTGCATAACTTCGCTCCGCCAGCAGCCCATATACTCAAATTC-CAGTGTGTGCCTCCAGGACGGGCTTCCCGTCCCTAGCGCGCAGTAGCGCCGAGCGACGCACTGCTGTTTTCGAGAGATC
		</sequence>
		<sequence>
			<taxon idref="D._calciphila_313"/>
			CT--ATTGTTTCTTTTCGCCGTCGCCAGAGGCTGCGCGCGGTTGCTCACGCTTGGATCTAACGCTGTGTCCTCGGTCCATGGTGCTCGCTCACACGTACAACCGTTACCATGTCTGTCGCTTCCGAAACCCTGTCCCCGCTGCATAACTTCGCTTCGCCAGCAGCCCATATACTCAAATTC-CAGTGTGTGCCTCCAGGACGGGCTTCCCGTCCCTAGCGCGCAGTAGCGTCAAGCGACGCTCTGCTGTTTTCGAGAGATC
		</sequence>
		<sequence>
			<taxon idref="D._sp._PicNga_318"/>
			CT--ATTGTTTCTTCTCGCCGTCGCCAGAGGCTGCGCGCGGTTGCTCACGCTTGGATCTAACGCTGTGTCCTCGGTCCATGGTGCTCGCTCACACGTACAACCGTTACCATGTCTGTCGCTTCCGAAACCCTGTCCCCGCTGCATAACTTCGCTTCGCCAGCAGCCCATATACTCAAATTC-CAGTGTGTGCCTCCAGGACGGGCTTCCCGTCCCTAGCGCGCAGTAGCGTCAAGCGACGCTCTACTGTTTTCGAGAGATC
		</sequence>
		<sequence>
			<taxon idref="D._inexplorata_308"/>
			CT--ATTGTTTCTTTTCGCCGTCGCCAGAGGCTGCGCGCGGTTGCTCACGCTTGGATTTAACGCTGTGTCCTCGGTCCATGGTGCTCGCTCACACGTACAACCGTTACCATGTCTGTCGCTTCCGAAACCCTGTCCCCGCTGCATAACTTCGCTTCGCCAGCAGCCCATATACTGAAATTC-CAGTGTGTGCCTCCAGGACGGGCTTCCCGTCCCCAGCGCGCAGTAGCGTCAAGCGACGCACTGCTGTTTTCGAGAGATC
		</sequence>
	</alignment>

	<!-- The unique patterns from 1 to end                                       -->
	<!-- npatterns=400                                                           -->
	<patterns id="WPG_noIR2.patterns" from="1" strip="false">
		<alignment idref="alignment1"/>
	</patterns>

	<!-- The unique patterns from 1 to end                                       -->
	<!-- npatterns=194                                                           -->
	<patterns id="rDNA.patterns" from="1" strip="false">
		<alignment idref="alignment2"/>
	</patterns>

	<!-- A prior on the distribution node heights defined given                  -->
	<!-- a Yule speciation process (a pure birth process).                       -->
	<yuleModel id="yule" units="years">
		<birthRate>
			<parameter id="yule.birthRate" value="0.5" lower="0.0"/>
		</birthRate>
	</yuleModel>

	<!-- This is a simple constant population size coalescent model              -->
	<!-- that is used to generate an initial tree for the chain.                 -->
	<constantSize id="initialDemo" units="years">
		<populationSize>
			<parameter id="initialDemo.popSize" value="100.0"/>
		</populationSize>
	</constantSize>

	<!-- Generate a random starting tree under the coalescent process            -->
	<coalescentSimulator id="startingTree">
		<taxa idref="taxa"/>
		<constantSize idref="initialDemo"/>
	</coalescentSimulator>

	<!-- Generate a tree model                                                   -->
	<treeModel id="treeModel">
		<coalescentTree idref="startingTree"/>
		<rootHeight>
			<parameter id="treeModel.rootHeight"/>
		</rootHeight>
		<nodeHeights internalNodes="true">
			<parameter id="treeModel.internalNodeHeights"/>
		</nodeHeights>
		<nodeHeights internalNodes="true" rootNode="true">
			<parameter id="treeModel.allInternalNodeHeights"/>
		</nodeHeights>
	</treeModel>

	<!-- Generate a speciation likelihood for Yule or Birth Death                -->
	<speciationLikelihood id="speciation">
		<model>
			<yuleModel idref="yule"/>
		</model>
		<speciesTree>
			<treeModel idref="treeModel"/>
		</speciesTree>
	</speciationLikelihood>

	<!-- The uncorrelated relaxed clock (Drummond, Ho, Phillips & Rambaut (2006) PLoS Biology 4, e88 )-->
	<discretizedBranchRates id="branchRates">
		<treeModel idref="treeModel"/>
		<distribution>
			<logNormalDistributionModel meanInRealSpace="true">
				<mean>
					<parameter id="ucld.mean" value="1.0" lower="0.0"/>
				</mean>
				<stdev>
					<parameter id="ucld.stdev" value="0.5" lower="0.0"/>
				</stdev>
			</logNormalDistributionModel>
		</distribution>
		<rateCategories>
			<parameter id="branchRates.categories"/>
		</rateCategories>
	</discretizedBranchRates>
	<rateStatistic id="meanRate" name="meanRate" mode="mean" internal="true" external="true">
		<treeModel idref="treeModel"/>
		<discretizedBranchRates idref="branchRates"/>
	</rateStatistic>
	<rateStatistic id="coefficientOfVariation" name="coefficientOfVariation" mode="coefficientOfVariation" internal="true" external="true">
		<treeModel idref="treeModel"/>
		<discretizedBranchRates idref="branchRates"/>
	</rateStatistic>
	<rateCovarianceStatistic id="covariance" name="covariance">
		<treeModel idref="treeModel"/>
		<discretizedBranchRates idref="branchRates"/>
	</rateCovarianceStatistic>

	<!-- The general time reversible (GTR) substitution model                    -->
	<gtrModel id="WPG_noIR2.gtr">
		<frequencies>
			<frequencyModel dataType="nucleotide">
				<frequencies>
					<parameter id="WPG_noIR2.frequencies" value="0.25 0.25 0.25 0.25"/>
				</frequencies>
			</frequencyModel>
		</frequencies>
		<rateAC>
			<parameter id="WPG_noIR2.ac" value="0.6574" lower="0.0"/>
		</rateAC>
		<rateAG>
			<parameter id="WPG_noIR2.ag" value="1.0" lower="0.0"/>
		</rateAG>
		<rateAT>
			<parameter id="WPG_noIR2.at" value="0.3625" lower="0.0"/>
		</rateAT>
		<rateCG>
			<parameter id="WPG_noIR2.cg" value="0.1419" lower="0.0"/>
		</rateCG>
		<rateGT>
			<parameter id="WPG_noIR2.gt" value="0.7028" lower="0.0"/>
		</rateGT>
	</gtrModel>

	<!-- site model                                                              -->
	<siteModel id="WPG_noIR2.siteModel">
		<substitutionModel>
			<gtrModel idref="WPG_noIR2.gtr"/>
		</substitutionModel>
	</siteModel>

	<!-- The general time reversible (GTR) substitution model                    -->
	<gtrModel id="rDNA.gtr">
		<frequencies>
			<frequencyModel dataType="nucleotide">
				<frequencies>
					<parameter id="rDNA.frequencies" value="0.1926 0.3347 0.2352 0.2375"/>
				</frequencies>
			</frequencyModel>
		</frequencies>
		<rateAC>
			<parameter id="rDNA.ac" value="0.1616" lower="0.0"/>
		</rateAC>
		<rateAG>
			<parameter id="rDNA.ag" value="0.9665" lower="0.0"/>
		</rateAG>
		<rateAT>
			<parameter id="rDNA.at" value="0.1616" lower="0.0"/>
		</rateAT>
		<rateCG>
			<parameter id="rDNA.cg" value="0.1616" lower="0.0"/>
		</rateCG>
		<rateGT>
			<parameter id="rDNA.gt" value="0.1616" lower="0.0"/>
		</rateGT>
	</gtrModel>

	<!-- site model                                                              -->
	<siteModel id="rDNA.siteModel">
		<substitutionModel>
			<gtrModel idref="rDNA.gtr"/>
		</substitutionModel>
		<gammaShape gammaCategories="6">
			<parameter id="rDNA.alpha" value="2.592" lower="0.0"/>
		</gammaShape>
	</siteModel>

	<!-- Likelihood for tree given sequence data                                 -->
	<treeLikelihood id="WPG_noIR2.treeLikelihood" useAmbiguities="false">
		<patterns idref="WPG_noIR2.patterns"/>
		<treeModel idref="treeModel"/>
		<siteModel idref="WPG_noIR2.siteModel"/>
		<discretizedBranchRates idref="branchRates"/>
	</treeLikelihood>

	<!-- Likelihood for tree given sequence data                                 -->
	<treeLikelihood id="rDNA.treeLikelihood" useAmbiguities="false">
		<patterns idref="rDNA.patterns"/>
		<treeModel idref="treeModel"/>
		<siteModel idref="rDNA.siteModel"/>
		<discretizedBranchRates idref="branchRates"/>
	</treeLikelihood>

	<!-- Define operators                                                        -->
	<operators id="operators" optimizationSchedule="default">
		<scaleOperator scaleFactor="0.75" weight="0.1">
			<parameter idref="WPG_noIR2.ac"/>
		</scaleOperator>
		<scaleOperator scaleFactor="0.75" weight="0.1">
			<parameter idref="WPG_noIR2.ag"/>
		</scaleOperator>
		<scaleOperator scaleFactor="0.75" weight="0.1">
			<parameter idref="WPG_noIR2.at"/>
		</scaleOperator>
		<scaleOperator scaleFactor="0.75" weight="0.1">
			<parameter idref="WPG_noIR2.cg"/>
		</scaleOperator>
		<scaleOperator scaleFactor="0.75" weight="0.1">
			<parameter idref="WPG_noIR2.gt"/>
		</scaleOperator>
		<scaleOperator scaleFactor="0.75" weight="0.1">
			<parameter idref="rDNA.ac"/>
		</scaleOperator>
		<scaleOperator scaleFactor="0.75" weight="0.1">
			<parameter idref="rDNA.ag"/>
		</scaleOperator>
		<scaleOperator scaleFactor="0.75" weight="0.1">
			<parameter idref="rDNA.ac"/>
		</scaleOperator>
		<scaleOperator scaleFactor="0.75" weight="0.1">
			<parameter idref="rDNA.ac"/>
		</scaleOperator>
		<scaleOperator scaleFactor="0.75" weight="0.1">
			<parameter idref="rDNA.ac"/>
		</scaleOperator>
		<deltaExchange delta="0.01" weight="0.1">
			<parameter idref="rDNA.frequencies"/>
		</deltaExchange>
		<scaleOperator scaleFactor="0.75" weight="0.1">
			<parameter idref="rDNA.alpha"/>
		</scaleOperator>
		<scaleOperator scaleFactor="0.75" weight="3">
			<parameter idref="ucld.mean"/>
		</scaleOperator>
		<scaleOperator scaleFactor="0.75" weight="3">
			<parameter idref="ucld.stdev"/>
		</scaleOperator>
		<subtreeSlide size="0.01" gaussian="true" weight="15">
			<treeModel idref="treeModel"/>
		</subtreeSlide>
		<narrowExchange weight="15">
			<treeModel idref="treeModel"/>
		</narrowExchange>
		<wideExchange weight="3">
			<treeModel idref="treeModel"/>
		</wideExchange>
		<wilsonBalding weight="3">
			<treeModel idref="treeModel"/>
		</wilsonBalding>
		<scaleOperator scaleFactor="0.75" weight="3">
			<parameter idref="treeModel.rootHeight"/>
		</scaleOperator>
		<uniformOperator weight="30">
			<parameter idref="treeModel.internalNodeHeights"/>
		</uniformOperator>
		<scaleOperator scaleFactor="0.75" weight="3">
			<parameter idref="yule.birthRate"/>
		</scaleOperator>
		<upDownOperator scaleFactor="0.75" weight="3">
			<up>
				<parameter idref="ucld.mean"/>
			</up>
			<down>
				<parameter idref="treeModel.allInternalNodeHeights"/>
			</down>
		</upDownOperator>
		<swapOperator size="1" weight="10" autoOptimize="false">
			<parameter idref="branchRates.categories"/>
		</swapOperator>
		<uniformIntegerOperator weight="10">
			<parameter idref="branchRates.categories"/>
		</uniformIntegerOperator>
	</operators>

	<!-- Define MCMC                                                             -->
	<mcmc id="mcmc" chainLength="20000000" autoOptimize="true" operatorAnalysis="WPG_rDNA.ops">
		<posterior id="posterior">
			<prior id="prior">
				<gammaPrior shape="10.0" scale="0.068" offset="0.0">
					<parameter idref="WPG_noIR2.ac"/>
				</gammaPrior>
				<gammaPrior shape="10.0" scale="0.1034" offset="0.0">
					<parameter idref="WPG_noIR2.ag"/>
				</gammaPrior>
				<gammaPrior shape="10.0" scale="0.0374" offset="0.0">
					<parameter idref="WPG_noIR2.at"/>
				</gammaPrior>
				<gammaPrior shape="10.0" scale="0.0147" offset="0.0">
					<parameter idref="WPG_noIR2.cg"/>
				</gammaPrior>
				<gammaPrior shape="10.0" scale="0.0727" offset="0.0">
					<parameter idref="WPG_noIR2.gt"/>
				</gammaPrior>
				<gammaPrior shape="10.0" scale="0.0168" offset="0.0">
					<parameter idref="rDNA.ac"/>
				</gammaPrior>
				<gammaPrior shape="10.0" scale="0.0999" offset="0.0">
					<parameter idref="rDNA.ag"/>
				</gammaPrior>
				<gammaPrior shape="10.0" scale="0.0168" offset="0.0">
					<parameter idref="rDNA.ac"/>
				</gammaPrior>
				<gammaPrior shape="10.0" scale="0.0168" offset="0.0">
					<parameter idref="rDNA.ac"/>
				</gammaPrior>
				<gammaPrior shape="10.0" scale="0.0168" offset="0.0">
					<parameter idref="rDNA.ac"/>
				</gammaPrior>
				<uniformPrior lower="0.0" upper="1.0">
					<parameter idref="rDNA.frequencies"/>
				</uniformPrior>
				<gammaPrior shape="10.0" scale="0.2681" offset="0.0">
					<parameter idref="rDNA.alpha"/>
				</gammaPrior>
				<logNormalPrior mean="0.9" stdev="1.0" offset="0.0" meanInRealSpace="true">
					<parameter idref="ucld.stdev"/>
				</logNormalPrior>
				<ctmcScalePrior>
					<ctmcScale>
						<parameter idref="ucld.mean"/>
					</ctmcScale>
					<treeModel idref="treeModel"/>
				</ctmcScalePrior>
				<uniformPrior lower="0.0" upper="1000.0">
					<parameter idref="yule.birthRate"/>
				</uniformPrior>
				<speciationLikelihood idref="speciation"/>
			</prior>
			<likelihood id="likelihood">
				<treeLikelihood idref="WPG_noIR2.treeLikelihood"/>
				<treeLikelihood idref="rDNA.treeLikelihood"/>
			</likelihood>
		</posterior>
		<operators idref="operators"/>

		<!-- write log to screen                                                     -->
		<log id="screenLog" logEvery="1000">
			<column label="Posterior" dp="4" width="12">
				<posterior idref="posterior"/>
			</column>
			<column label="Prior" dp="4" width="12">
				<prior idref="prior"/>
			</column>
			<column label="Likelihood" dp="4" width="12">
				<likelihood idref="likelihood"/>
			</column>
			<column label="rootHeight" sf="6" width="12">
				<parameter idref="treeModel.rootHeight"/>
			</column>
			<column label="ucld.mean" sf="6" width="12">
				<parameter idref="ucld.mean"/>
			</column>
		</log>

		<!-- write log to file                                                       -->
		<log id="fileLog" logEvery="1000" fileName="WPG_rDNA.log" overwrite="false">
			<posterior idref="posterior"/>
			<prior idref="prior"/>
			<likelihood idref="likelihood"/>
			<parameter idref="treeModel.rootHeight"/>
			<parameter idref="yule.birthRate"/>
			<parameter idref="WPG_noIR2.ac"/>
			<parameter idref="WPG_noIR2.ag"/>
			<parameter idref="WPG_noIR2.at"/>
			<parameter idref="WPG_noIR2.cg"/>
			<parameter idref="WPG_noIR2.gt"/>
			<parameter idref="rDNA.ac"/>
			<parameter idref="rDNA.ag"/>
			<parameter idref="rDNA.ac"/>
			<parameter idref="rDNA.ac"/>
			<parameter idref="rDNA.ac"/>
			<parameter idref="rDNA.frequencies"/>
			<parameter idref="rDNA.alpha"/>
			<parameter idref="ucld.mean"/>
			<parameter idref="ucld.stdev"/>
			<rateStatistic idref="meanRate"/>
			<rateStatistic idref="coefficientOfVariation"/>
			<rateCovarianceStatistic idref="covariance"/>
			<treeLikelihood idref="WPG_noIR2.treeLikelihood"/>
			<treeLikelihood idref="rDNA.treeLikelihood"/>
			<speciationLikelihood idref="speciation"/>
		</log>

		<!-- write tree log to file                                                  -->
		<logTree id="treeFileLog" logEvery="1000" nexusFormat="true" fileName="WPG_rDNA_BI_trees1.tre" sortTranslationTable="true">
			<treeModel idref="treeModel"/>
			<trait name="rate" tag="rate">
				<discretizedBranchRates idref="branchRates"/>
			</trait>
			<posterior idref="posterior"/>
		</logTree>
	</mcmc>
	<report>
		<property name="timer">
			<mcmc idref="mcmc"/>
		</property>
	</report>
</beast>
